# Supplementary material for: cis-N 1,N 2-Bis(2-hy­droxy­benzyl­idene)cyclo­hexane-1,2-diamine
Source: Acta Crystallogr Sect E Struct Rep Online. 2011 Nov 23;67(Pt 12):o3399. doi: 10.1107/S1600536811049038 (PMC3239038; doi:10.1107/S1600536811049038)
Supplement: Supplementary file 1 [file e-67-o3399-sup1.cif]

##############################################################################
#                                                                            #
# This CIF contains the data in a paper accepted for publication in          #
# Acta Crystallographica Section E. It conforms to the requirements of       #
# Notes for Authors for Acta Crystallographica Section E, and has been       #
# peer reviewed under the auspices of the IUCr Commission on Journals.       #
#                                                                            #
# Full details of the Crystallographic Information File format               #
# are given in the paper "The Crystallographic Information File (CIF):       #
# a New Standard Archive File for Crystallography" by S. R. Hall, F. H.      #
# Allen and I. D. Brown [Acta Cryst. (1991), A47, 655-685].                  #
#                                                                            #
# The current version of the core CIF dictionary is obtainable from          #
# ftp://ftp.iucr.org/pub/cif_core.dic.                                       #
#                                                                            #
# Software is freely available for graphical display of the structure(s)     #
# in this CIF. For information consult the CIF software page                 #
# http://www.iucr.org/resources/cif/software.                                #
#                                                                            #
# This file may be used for bona fide research purposes within the           #
# scientific community so long as proper attribution is given to the journal # 
# article from which it was obtained.                                        #
#                                                                            #
##############################################################################
data_I
_audit_creation_method     SHELXL-97
_chemical_name_systematic
;
2-(<i>N</i>-{2-[(2-hydroxybenzylidene)amino]cyclohexyl}carboximidoyl)phenol
;
_chemical_name_common
;
<i>cis</i>-<i>N</i>^1^,<i>N</i>^2^-Bis(2-hydroxybenzylidene)cyclohexane-
1,2-diamine
;
_chemical_formula_moiety     'C20 H22 N2 O2'
_chemical_formula_sum     'C20 H22 N2 O2'
_chemical_formula_iupac     'C20 H22 N2 O2'
_chemical_formula_weight     322.40
_chemical_melting_point     ?
_symmetry_cell_setting     orthorhombic
_symmetry_space_group_name_H-M     'P 21 21 21'
_symmetry_space_group_name_Hall     'P 2ac 2ab'
loop_
    _symmetry_equiv_pos_as_xyz
    'x, y, z'
    '-x+1/2, -y, z+1/2'
    '-x, y+1/2, -z+1/2'
    'x+1/2, -y+1/2, -z'
_cell_length_a     6.125(3)
_cell_length_b     13.763(6)
_cell_length_c     21.537(9)
_cell_angle_alpha     90.00
_cell_angle_beta     90.00
_cell_angle_gamma     90.00
_cell_volume     1815.4(13)
_cell_formula_units_Z     4
_cell_measurement_reflns_used     126
_cell_measurement_theta_min     2.46
_cell_measurement_theta_max     23.13
_cell_measurement_temperature     296(2)
_exptl_crystal_description     block
_exptl_crystal_colour     yellow
_exptl_crystal_size_max     0.25
_exptl_crystal_size_mid     0.15
_exptl_crystal_size_min     0.12
_exptl_crystal_density_diffrn     1.180
_exptl_crystal_density_meas     ?
_exptl_crystal_density_method     'not measured'
_exptl_crystal_F_000     688
_exptl_absorpt_coefficient_mu     0.077
_exptl_absorpt_correction_type     multi-scan
_exptl_absorpt_process_details     '(SADABS; Bruker, 2001)'
_exptl_absorpt_correction_T_min     0.987
_exptl_absorpt_correction_T_max     0.991
_exptl_special_details
;
;
_diffrn_ambient_temperature     296(2)
_diffrn_radiation_type     MoK\a
_diffrn_radiation_wavelength     0.71073
_diffrn_radiation_source     'fine-focus sealed tube'
_diffrn_radiation_monochromator     graphite
_diffrn_measurement_device_type     'Bruker SMART CCD area-detector'
_diffrn_measurement_method     '\f and \w scans'
_diffrn_detector_area_resol_mean     ?
_diffrn_reflns_number     9439
_diffrn_reflns_av_R_equivalents     0.0258
_diffrn_reflns_av_sigmaI/netI     0.0429
_diffrn_reflns_theta_min     1.89
_diffrn_reflns_theta_max     28.17
_diffrn_reflns_theta_full     28.17
_diffrn_measured_fraction_theta_max     0.964
_diffrn_measured_fraction_theta_full     0.964
_diffrn_reflns_limit_h_min     -8
_diffrn_reflns_limit_h_max     8
_diffrn_reflns_limit_k_min     -18
_diffrn_reflns_limit_k_max     8
_diffrn_reflns_limit_l_min     -27
_diffrn_reflns_limit_l_max     28
_diffrn_standards_number     ?
_diffrn_standards_interval_count     ?
_diffrn_standards_interval_time     ?
_diffrn_standards_decay_%     ?
_refine_special_details
;
Refinement of <i>F</i>^2^ against ALL reflections. The weighted <i>R</i>-factor
<i>wR</i> and goodness of fit <i>S</i> are based on <i>F</i>^2^, conventional
<i>R</i>-factors <i>R</i> are based on <i>F</i>, with <i>F</i> set to zero for
negative <i>F</i>^2^. The threshold expression of <i>F</i>^2^ >
\s(<i>F</i>^2^) is used only for calculating <i>R</i>-factors(gt) <i>etc</i>.
and is not relevant to the choice of reflections for refinement.
<i>R</i>-factors based on <i>F</i>^2^ are statistically about twice as large
as those based on <i>F</i>, and <i>R</i>- factors based on ALL data will be
even larger.
;
_reflns_number_total     4195
_reflns_number_gt     2178
_reflns_threshold_expression     I>2sigma(I)
_refine_ls_structure_factor_coef     Fsqd
_refine_ls_matrix_type     full
_refine_ls_R_factor_all     0.1064
_refine_ls_R_factor_gt     0.0437
_refine_ls_wR_factor_gt     0.0923
_refine_ls_wR_factor_ref     0.1154
_refine_ls_goodness_of_fit_ref     0.988
_refine_ls_restrained_S_all     0.988
_refine_ls_number_reflns     4195
_refine_ls_number_parameters     219
_refine_ls_number_restraints     0
_refine_ls_hydrogen_treatment     constr
_refine_ls_weighting_scheme     calc
_refine_ls_weighting_details
                 'calc w=1/[\s^2^(Fo^2^)+(0.0487P)^2^] where P=(Fo^2^+2Fc^2^)/3'
_atom_sites_solution_hydrogens     geom
_atom_sites_solution_primary     direct
_atom_sites_solution_secondary     difmap
_refine_ls_shift/su_max     0.000
_refine_ls_shift/su_mean     0.000
_refine_diff_density_max     0.089
_refine_diff_density_min     -0.103
_refine_ls_extinction_method     none
_refine_ls_extinction_coef     ?
_refine_ls_abs_structure_details     ?
loop_
    _atom_type_symbol
    _atom_type_description
    _atom_type_scat_dispersion_real
    _atom_type_scat_dispersion_imag
    _atom_type_scat_source
    'C' 'C' 0.0033 0.0016
                         'International Tables Vol C Tables 4.2.6.8 and 6.1.1.4'
    'H' 'H' 0.0000 0.0000
                         'International Tables Vol C Tables 4.2.6.8 and 6.1.1.4'
    'N' 'N' 0.0061 0.0033
                         'International Tables Vol C Tables 4.2.6.8 and 6.1.1.4'
    'O' 'O' 0.0106 0.0060
                         'International Tables Vol C Tables 4.2.6.8 and 6.1.1.4'
_computing_data_collection     'SMART (Bruker, 2001)'
_computing_cell_refinement     'SAINT (Bruker, 2001)'
_computing_data_reduction     'SAINT (Bruker, 2001)'
_computing_structure_solution     'SHELXS97 (Sheldrick, 2008)'
_computing_structure_refinement     'SHELXL97 (Sheldrick, 2008)'
_computing_molecular_graphics     'SHELXTL (Sheldrick, 2008)'
_computing_publication_material
    'SHELXL97 (Sheldrick, 2008), PLATON (Spek, 2009) and WinGX (Farrugia, 1999)'
loop_
    _atom_site_type_symbol
    _atom_site_label
    _atom_site_fract_x
    _atom_site_fract_y
    _atom_site_fract_z
    _atom_site_U_iso_or_equiv
    _atom_site_adp_type
    _atom_site_calc_flag
    _atom_site_refinement_flags
    _atom_site_occupancy
    _atom_site_symmetry_multiplicity
    _atom_site_disorder_assembly
    _atom_site_disorder_group
    N N2 -0.0052(3) 1.09660(12) 0.07839(9) 0.0732(5) Uani d . 1 1 . .
    N N1 -0.0383(3) 0.92191(11) 0.14663(8) 0.0654(4) Uani d . 1 1 . .
    C C14 -0.0964(4) 1.13716(14) 0.03205(11) 0.0692(6) Uani d . 1 1 . .
    H H14 -0.2311 1.1672 0.0374 0.083 Uiso calc R 1 1 . .
    O O1 0.3379(3) 0.84294(11) 0.17057(9) 0.0955(5) Uani d . 1 1 . .
    H H1 0.2397 0.8833 0.1722 0.143 Uiso calc R 1 1 . .
    C C15 0.0042(3) 1.13768(13) -0.02904(10) 0.0622(5) Uani d . 1 1 . .
    C C7 -0.0724(4) 0.85231(15) 0.10808(9) 0.0642(5) Uani d . 1 1 . .
    H H7 -0.2020 0.8521 0.0856 0.077 Uiso calc R 1 1 . .
    C C13 -0.1099(4) 1.09759(15) 0.13967(10) 0.0736(6) Uani d . 1 1 . .
    H H13 -0.2294 1.1449 0.1388 0.088 Uiso calc R 1 1 . .
    C C20 0.2131(4) 1.09706(15) -0.03864(11) 0.0699(6) Uani d . 1 1 . .
    O O2 0.3257(3) 1.05667(15) 0.00898(8) 0.1061(6) Uani d . 1 1 . .
    H H2 0.2520 1.0593 0.0407 0.159 Uiso calc R 1 1 . .
    C C8 -0.2060(3) 0.99701(14) 0.15462(9) 0.0670(6) Uani d . 1 1 . .
    H H8 -0.3264 0.9838 0.1258 0.080 Uiso calc R 1 1 . .
    C C16 -0.1018(4) 1.17840(16) -0.07974(12) 0.0803(7) Uani d . 1 1 . .
    H H16 -0.2379 1.2071 -0.0742 0.096 Uiso calc R 1 1 . .
    C C5 0.0343(4) 0.69815(16) 0.05699(9) 0.0795(7) Uani d . 1 1 . .
    H H5 -0.0973 0.6984 0.0355 0.095 Uiso calc R 1 1 . .
    C C1 0.2831(4) 0.77194(15) 0.12906(11) 0.0720(6) Uani d . 1 1 . .
    C C6 0.0818(4) 0.77415(14) 0.09806(9) 0.0635(6) Uani d . 1 1 . .
    C C19 0.3026(4) 1.09673(16) -0.09734(12) 0.0848(7) Uani d . 1 1 . .
    H H19 0.4397 1.0695 -0.1038 0.102 Uiso calc R 1 1 . .
    C C17 -0.0095(5) 1.17723(17) -0.13826(12) 0.0919(8) Uani d . 1 1 . .
    H H17 -0.0835 1.2042 -0.1718 0.110 Uiso calc R 1 1 . .
    C C3 0.3740(6) 0.62313(19) 0.07855(15) 0.1027(9) Uani d . 1 1 . .
    H H3 0.4721 0.5726 0.0719 0.123 Uiso calc R 1 1 . .
    C C2 0.4287(4) 0.69612(18) 0.11904(13) 0.0940(8) Uani d . 1 1 . .
    H H2A 0.5621 0.6949 0.1396 0.113 Uiso calc R 1 1 . .
    C C18 0.1903(5) 1.13633(16) -0.14639(13) 0.0882(7) Uani d . 1 1 . .
    H H18 0.2521 1.1351 -0.1858 0.106 Uiso calc R 1 1 . .
    C C9 -0.2941(4) 0.99545(17) 0.22072(10) 0.0861(7) Uani d . 1 1 . .
    H H9A -0.4196 1.0382 0.2234 0.103 Uiso calc R 1 1 . .
    H H9B -0.3427 0.9302 0.2306 0.103 Uiso calc R 1 1 . .
    C C4 0.1800(6) 0.62283(17) 0.04797(13) 0.0955(9) Uani d . 1 1 . .
    H H4 0.1454 0.5722 0.0211 0.115 Uiso calc R 1 1 . .
    C C12 0.0551(5) 1.13028(19) 0.18700(12) 0.1004(8) Uani d . 1 1 . .
    H H12A 0.1016 1.1960 0.1774 0.120 Uiso calc R 1 1 . .
    H H12B 0.1822 1.0884 0.1850 0.120 Uiso calc R 1 1 . .
    C C10 -0.1265(5) 1.0268(2) 0.26770(11) 0.1056(9) Uani d . 1 1 . .
    H H10A -0.0067 0.9807 0.2680 0.127 Uiso calc R 1 1 . .
    H H10B -0.1918 1.0272 0.3087 0.127 Uiso calc R 1 1 . .
    C C11 -0.0396(6) 1.1276(2) 0.25261(13) 0.1206(10) Uani d . 1 1 . .
    H H11A 0.0729 1.1451 0.2823 0.145 Uiso calc R 1 1 . .
    H H11B -0.1568 1.1747 0.2560 0.145 Uiso calc R 1 1 . .
loop_
    _atom_site_aniso_label
    _atom_site_aniso_U_11
    _atom_site_aniso_U_22
    _atom_site_aniso_U_33
    _atom_site_aniso_U_12
    _atom_site_aniso_U_13
    _atom_site_aniso_U_23
    N2 0.0736(12) 0.0638(10) 0.0823(12) 0.0124(10) 0.0150(11) 0.0022(10)
    N1 0.0665(11) 0.0612(10) 0.0686(10) 0.0021(9) -0.0040(9) -0.0028(9)
    C14 0.0631(14) 0.0491(11) 0.0953(16) 0.0074(10) 0.0081(14) -0.0095(11)
    O1 0.0795(11) 0.0822(10) 0.1249(12) 0.0047(10) -0.0239(11) -0.0169(10)
    C15 0.0558(12) 0.0503(11) 0.0807(14) -0.0014(10) 0.0059(12) -0.0102(10)
    C7 0.0657(14) 0.0729(13) 0.0540(11) -0.0063(12) 0.0026(11) 0.0031(11)
    C13 0.0736(15) 0.0627(12) 0.0846(15) 0.0136(11) 0.0117(14) -0.0044(12)
    C20 0.0635(14) 0.0615(12) 0.0848(16) 0.0066(11) 0.0056(14) -0.0014(12)
    O2 0.0858(12) 0.1315(14) 0.1009(12) 0.0447(11) 0.0156(11) 0.0126(12)
    C8 0.0585(13) 0.0764(13) 0.0662(13) 0.0082(12) -0.0002(11) -0.0029(11)
    C16 0.0686(15) 0.0780(14) 0.0943(17) 0.0114(12) -0.0031(15) -0.0093(14)
    C5 0.1023(19) 0.0715(14) 0.0649(13) -0.0134(15) 0.0107(14) -0.0049(11)
    C1 0.0746(16) 0.0562(12) 0.0850(16) -0.0052(12) 0.0086(14) 0.0037(12)
    C6 0.0739(16) 0.0567(12) 0.0600(12) -0.0067(12) 0.0075(12) 0.0038(10)
    C19 0.0761(16) 0.0802(15) 0.0980(18) 0.0085(14) 0.0251(16) -0.0053(14)
    C17 0.104(2) 0.0924(17) 0.0795(17) 0.0148(16) -0.0074(17) -0.0083(14)
    C3 0.116(3) 0.0641(16) 0.128(2) 0.0091(17) 0.046(2) 0.0023(16)
    C2 0.0843(18) 0.0730(15) 0.125(2) 0.0094(15) 0.0115(17) 0.0144(16)
    C18 0.104(2) 0.0741(15) 0.0870(18) 0.0034(16) 0.0185(17) -0.0029(13)
    C9 0.0863(17) 0.0986(16) 0.0734(15) 0.0124(15) 0.0108(14) 0.0039(13)
    C4 0.133(3) 0.0620(15) 0.0916(19) -0.0111(18) 0.037(2) -0.0087(13)
    C12 0.101(2) 0.0944(18) 0.1055(19) -0.0143(16) 0.0050(17) -0.0323(14)
    C10 0.115(2) 0.133(2) 0.0689(15) 0.028(2) -0.0044(17) -0.0073(16)
    C11 0.122(2) 0.145(3) 0.0947(19) -0.005(2) -0.0084(19) -0.0495(19)
_geom_special_details
;
All e.s.d.'s (except the e.s.d. in the dihedral angle between two l.s. planes)
are estimated using the full covariance matrix. The cell e.s.d.'s are taken
into account individually in the estimation of e.s.d.'s in distances, angles
and torsion angles; correlations between e.s.d.'s in cell parameters are only
used when they are defined by crystal symmetry. An approximate (isotropic)
treatment of cell e.s.d.'s is used for estimating e.s.d.'s involving l.s.
planes.
;
loop_
    _geom_bond_atom_site_label_1
    _geom_bond_atom_site_label_2
    _geom_bond_site_symmetry_2
    _geom_bond_distance
    _geom_bond_publ_flag
    N2 C14 . 1.273(3) ?
    N2 C13 . 1.467(3) ?
    N1 C7 . 1.285(2) ?
    N1 C8 . 1.467(2) ?
    C14 C15 . 1.453(3) ?
    C14 H14 . 0.9300 ?
    O1 C1 . 1.366(2) ?
    O1 H1 . 0.8200 ?
    C15 C16 . 1.389(3) ?
    C15 C20 . 1.411(3) ?
    C7 C6 . 1.448(3) ?
    C7 H7 . 0.9300 ?
    C13 C12 . 1.504(3) ?
    C13 C8 . 1.538(3) ?
    C13 H13 . 0.9800 ?
    C20 O2 . 1.355(2) ?
    C20 C19 . 1.378(3) ?
    O2 H2 . 0.8200 ?
    C8 C9 . 1.523(3) ?
    C8 H8 . 0.9800 ?
    C16 C17 . 1.382(3) ?
    C16 H16 . 0.9300 ?
    C5 C4 . 1.381(4) ?
    C5 C6 . 1.400(3) ?
    C5 H5 . 0.9300 ?
    C1 C2 . 1.390(3) ?
    C1 C6 . 1.402(3) ?
    C19 C18 . 1.373(3) ?
    C19 H19 . 0.9300 ?
    C17 C18 . 1.359(4) ?
    C17 H17 . 0.9300 ?
    C3 C4 . 1.358(4) ?
    C3 C2 . 1.372(4) ?
    C3 H3 . 0.9300 ?
    C2 H2A . 0.9300 ?
    C18 H18 . 0.9300 ?
    C9 C10 . 1.504(4) ?
    C9 H9A . 0.9700 ?
    C9 H9B . 0.9700 ?
    C4 H4 . 0.9300 ?
    C12 C11 . 1.528(4) ?
    C12 H12A . 0.9700 ?
    C12 H12B . 0.9700 ?
    C10 C11 . 1.522(4) ?
    C10 H10A . 0.9700 ?
    C10 H10B . 0.9700 ?
    C11 H11A . 0.9700 ?
    C11 H11B . 0.9700 ?
loop_
    _geom_angle_atom_site_label_1
    _geom_angle_atom_site_label_2
    _geom_angle_atom_site_label_3
    _geom_angle_site_symmetry_1
    _geom_angle_site_symmetry_3
    _geom_angle
    _geom_angle_publ_flag
    C14 N2 C13 . . 120.62(18) ?
    C7 N1 C8 . . 119.17(18) ?
    N2 C14 C15 . . 121.72(19) ?
    N2 C14 H14 . . 119.1 ?
    C15 C14 H14 . . 119.1 ?
    C1 O1 H1 . . 109.5 ?
    C16 C15 C20 . . 118.0(2) ?
    C16 C15 C14 . . 121.0(2) ?
    C20 C15 C14 . . 121.0(2) ?
    N1 C7 C6 . . 123.0(2) ?
    N1 C7 H7 . . 118.5 ?
    C6 C7 H7 . . 118.5 ?
    N2 C13 C12 . . 108.59(19) ?
    N2 C13 C8 . . 110.31(16) ?
    C12 C13 C8 . . 112.61(19) ?
    N2 C13 H13 . . 108.4 ?
    C12 C13 H13 . . 108.4 ?
    C8 C13 H13 . . 108.4 ?
    O2 C20 C19 . . 119.4(2) ?
    O2 C20 C15 . . 120.8(2) ?
    C19 C20 C15 . . 119.7(2) ?
    C20 O2 H2 . . 109.5 ?
    N1 C8 C9 . . 110.34(17) ?
    N1 C8 C13 . . 109.95(16) ?
    C9 C8 C13 . . 110.13(17) ?
    N1 C8 H8 . . 108.8 ?
    C9 C8 H8 . . 108.8 ?
    C13 C8 H8 . . 108.8 ?
    C17 C16 C15 . . 121.4(2) ?
    C17 C16 H16 . . 119.3 ?
    C15 C16 H16 . . 119.3 ?
    C4 C5 C6 . . 121.0(3) ?
    C4 C5 H5 . . 119.5 ?
    C6 C5 H5 . . 119.5 ?
    O1 C1 C2 . . 118.7(2) ?
    O1 C1 C6 . . 120.8(2) ?
    C2 C1 C6 . . 120.4(2) ?
    C5 C6 C1 . . 117.9(2) ?
    C5 C6 C7 . . 120.9(2) ?
    C1 C6 C7 . . 121.2(2) ?
    C18 C19 C20 . . 120.4(2) ?
    C18 C19 H19 . . 119.8 ?
    C20 C19 H19 . . 119.8 ?
    C18 C17 C16 . . 119.4(3) ?
    C18 C17 H17 . . 120.3 ?
    C16 C17 H17 . . 120.3 ?
    C4 C3 C2 . . 121.6(3) ?
    C4 C3 H3 . . 119.2 ?
    C2 C3 H3 . . 119.2 ?
    C3 C2 C1 . . 119.5(3) ?
    C3 C2 H2A . . 120.3 ?
    C1 C2 H2A . . 120.3 ?
    C17 C18 C19 . . 121.1(2) ?
    C17 C18 H18 . . 119.5 ?
    C19 C18 H18 . . 119.5 ?
    C10 C9 C8 . . 112.5(2) ?
    C10 C9 H9A . . 109.1 ?
    C8 C9 H9A . . 109.1 ?
    C10 C9 H9B . . 109.1 ?
    C8 C9 H9B . . 109.1 ?
    H9A C9 H9B . . 107.8 ?
    C3 C4 C5 . . 119.6(3) ?
    C3 C4 H4 . . 120.2 ?
    C5 C4 H4 . . 120.2 ?
    C13 C12 C11 . . 111.4(2) ?
    C13 C12 H12A . . 109.3 ?
    C11 C12 H12A . . 109.3 ?
    C13 C12 H12B . . 109.3 ?
    C11 C12 H12B . . 109.3 ?
    H12A C12 H12B . . 108.0 ?
    C9 C10 C11 . . 110.9(2) ?
    C9 C10 H10A . . 109.5 ?
    C11 C10 H10A . . 109.5 ?
    C9 C10 H10B . . 109.5 ?
    C11 C10 H10B . . 109.5 ?
    H10A C10 H10B . . 108.1 ?
    C10 C11 C12 . . 110.6(2) ?
    C10 C11 H11A . . 109.5 ?
    C12 C11 H11A . . 109.5 ?
    C10 C11 H11B . . 109.5 ?
    C12 C11 H11B . . 109.5 ?
    H11A C11 H11B . . 108.1 ?
loop_
    _geom_hbond_atom_site_label_D
    _geom_hbond_atom_site_label_H
    _geom_hbond_atom_site_label_A
    _geom_hbond_site_symmetry_A
    _geom_hbond_distance_DH
    _geom_hbond_distance_HA
    _geom_hbond_distance_DA
    _geom_hbond_angle_DHA
    _geom_hbond_publ_flag
    O1 H1 N1 1_555 0.82 1.87 2.599(3) 148 yes
    O2 H2 N2 1_555 0.82 1.84 2.577(3) 148 yes
data_global
_journal_date_recd_electronic     2011-11-09
_journal_date_accepted     2011-11-17
_journal_name_full     'Acta Crystallographica, Section E'
_journal_year     2011
_journal_volume     67
_journal_issue     12
_journal_page_first     o3399
_journal_page_last     o3399
_journal_paper_category     QO
_journal_coeditor_code     CV5199
_publ_contact_author_name     'Chunhua Ge'
_publ_contact_author_address
;
College of Chemistry
Liaoning University
Shenyang
Liaoning 110036
People's Republic of China
;
_publ_contact_author_email     'chhge@lnu.edu.cn'
_publ_contact_author_fax     '86-24-62202380'
_publ_contact_author_phone     '86-24-62202550'
_publ_section_title
;\
<i>cis</i>-<i>N</i>^1^,<i>N</i>^2^-Bis(2-hydroxybenzylidene)cyclohexane-1,2-\
diamine
;
loop_
    _publ_author_name
    _publ_author_footnote
    _publ_author_address
    'Fan, Ping' .
;
College of Chemistry
Liaoning University
Shenyang
Liaoning 110036
People's Republic of China
;
    'Ge, Chunhua' .
;
College of Chemistry
Liaoning University
Shenyang
Liaoning 110036
People's Republic of China
;
    'Zhang, Xiangdong' .
;
College of Chemistry
Liaoning University
Shenyang
Liaoning 110036
People's Republic of China
;
    'Zhang, Rui' .
;
College of Chemistry
Liaoning University
Shenyang
Liaoning 110036
People's Republic of China
;
    'Li, Su' .
;
College of Chemistry
Liaoning University
Shenyang
Liaoning 110036
People's Republic of China
;
