# Supplementary material for: cis-N 1,N 2-Bis(2-hy­droxy­benzyl­idene)cyclo­hexane-1,2-diamine
Source: Acta Crystallogr Sect E Struct Rep Online. 2011 Nov 23;67(Pt 12):o3399. doi: 10.1107/S1600536811049038 (PMC3239038; doi:10.1107/S1600536811049038)
Supplement: Supplementary file 2 [file e-67-o3399-Isup2.hkl]

# 
# h,k,l, Fc-squared, Fo-squared, sigma(Fo-squared) and status flag 
# 
data_I
_shelx_title ' test_0m in P2(1)2(1)2(1)' 
_shelx_refln_list_code          4 
_shelx_F_calc_maximum      126.81 
_exptl_crystal_F_000       688.00 
_reflns_d_resolution_high  0.7528 
 
loop_ 
 _symmetry_equiv_pos_as_xyz 
 'x, y, z' 
 '-x+1/2, -y, z+1/2' 
 '-x, y+1/2, -z+1/2' 
 'x+1/2, -y+1/2, -z' 
 
_cell_length_a     6.1246 
_cell_length_b    13.7627 
_cell_length_c    21.5368 
_cell_angle_alpha  90.000 
_cell_angle_beta   90.000 
_cell_angle_gamma  90.000 
 
_shelx_F_squared_multiplier     1.000 
 
loop_ 
 _refln_index_h 
 _refln_index_k 
 _refln_index_l 
 _refln_F_squared_calc 
 _refln_F_squared_meas 
 _refln_F_squared_sigma 
 _refln_observed_status 
   2   0   0      471.57      487.59     10.44 o 
   4   0   0       38.47       43.82      5.44 o 
   6   0   0        1.59        2.90      3.56 o 
   1   1   0     1304.05     1139.07     11.68 o 
   2   1   0       23.86       28.28      3.44 o 
   3   1   0     1456.95     1477.50     17.93 o 
   4   1   0       82.46       89.70      6.27 o 
   5   1   0       46.03       40.84      2.99 o 
   6   1   0       28.75       34.25      4.10 o 
   7   1   0        4.17        3.06      3.26 o 
   0   2   0       25.42       26.31      1.88 o 
   1   2   0    10800.98    10151.34     72.04 o 
   2   2   0     2105.03     1956.13     20.38 o 
   3   2   0        0.09        0.90      1.21 o 
   4   2   0       12.18        3.83      4.62 o 
   5   2   0       55.56       56.08      4.29 o 
   6   2   0       28.22       21.51      2.72 o 
   7   2   0        7.73        2.71      4.84 o 
   1   3   0      865.69      803.84      6.71 o 
   2   3   0      189.06      155.63      4.05 o 
   3   3   0     1218.04     1250.30     13.47 o 
   4   3   0      222.28      195.97      5.07 o 
   5   3   0       26.19       29.84      2.86 o 
   6   3   0        8.88        5.37      2.71 o 
   7   3   0        9.77       15.16      5.82 o 
   0   4   0    16080.56    15723.03    135.33 o 
   1   4   0     1604.08     1520.66     11.52 o 
   2   4   0     1345.46     1365.13     11.23 o 
   3   4   0       23.95       20.17      1.47 o 
   4   4   0        6.74        8.53      1.74 o 
   5   4   0       72.51       79.68      4.06 o 
   6   4   0        7.37        1.67      3.59 o 
   7   4   0        1.57        1.02      4.70 o 
   1   5   0      989.67      922.11      8.17 o 
   2   5   0      923.24      959.37      8.93 o 
   3   5   0      252.06      278.57      5.45 o 
   4   5   0       51.10       54.99      4.37 o 
   5   5   0        1.70        3.55      2.30 o 
   6   5   0        0.02        0.13      2.48 o 
   7   5   0        2.64       -0.57      3.23 o 
   0   6   0      318.65      271.66      9.53 o 
   1   6   0     1370.03     1386.98     11.56 o 
   2   6   0        2.70        9.24      1.95 o 
   3   6   0        8.06       10.30      1.31 o 
   4   6   0       16.83       12.45      2.31 o 
   5   6   0       11.20        7.12      4.61 o 
   6   6   0        0.84       -0.72      2.59 o 
   7   6   0        0.00        2.03      3.53 o 
   1   7   0      967.45     1101.18     10.19 o 
   2   7   0        4.87        2.28      0.92 o 
   3   7   0       36.87       41.79      4.17 o 
   4   7   0        5.43        6.29      2.32 o 
   5   7   0        1.01        3.02      2.59 o 
   6   7   0        5.54        8.88      4.41 o 
   7   7   0        3.94        8.63      5.63 o 
   0   8   0      695.47      681.93     15.68 o 
   1   8   0      195.00      181.19      4.71 o 
   2   8   0      239.73      238.64      4.40 o 
   3   8   0       16.27       21.14      2.19 o 
   4   8   0        1.43        1.03      2.14 o 
   5   8   0        8.01        6.75      3.06 o 
   6   8   0        0.06        3.35      3.28 o 
   7   8   0        1.83        1.25      5.19 o 
   1   9   0       41.18       37.52      2.13 o 
   2   9   0       26.53       23.77      1.92 o 
   3   9   0       16.54       12.04      2.67 o 
   4   9   0        2.47        0.28      2.21 o 
   5   9   0       39.37       40.87      5.16 o 
   6   9   0        0.11       -1.45      3.27 o 
   7   9   0        0.85        2.74      5.56 o 
   0  10   0      120.58      117.23      4.76 o 
   1  10   0       43.96       45.63      2.46 o 
   2  10   0        0.70        0.41      1.26 o 
   3  10   0        0.37       -0.72      2.04 o 
   4  10   0       25.00       30.56      4.34 o 
   5  10   0       15.22        7.84      3.53 o 
   6  10   0        0.29        0.52      3.56 o 
   1  11   0       80.57       73.02      3.12 o 
   2  11   0       16.67       18.48      2.43 o 
   3  11   0        3.17        3.11      2.69 o 
   4  11   0        0.12       -1.83      3.11 o 
   5  11   0        5.70        6.08      3.73 o 
   6  11   0        0.94       -3.11      4.54 o 
   0  12   0        0.85        1.23      2.08 o 
   1  12   0       40.60       47.10      4.01 o 
   2  12   0       15.09       13.31      2.96 o 
   3  12   0        7.74        8.06      3.08 o 
   4  12   0        2.04        0.40      2.81 o 
   5  12   0        4.45        2.21      4.19 o 
   6  12   0        0.74        7.13      5.97 o 
   1  13   0       23.56       31.21      3.21 o 
   2  13   0        6.97       10.99      3.13 o 
   3  13   0        4.09        4.06      2.94 o 
   4  13   0        1.30       -1.70      2.84 o 
   5  13   0        2.54        5.12      3.96 o 
   0  14   0       44.74       54.70      6.98 o 
   1  14   0        2.82        5.72      2.42 o 
   2  14   0        5.13        5.88      3.03 o 
   3  14   0       15.34       28.14      8.34 o 
   4  14   0        1.50        8.84      4.09 o 
   5  14   0        0.94       -5.27      5.27 o 
   1  15   0       47.05       46.40      5.06 o 
   2  15   0        0.79       -0.74      2.89 o 
   3  15   0        0.09        0.67      3.90 o 
   4  15   0        0.70       -2.27      3.48 o 
   0  16   0        0.07       -1.62      4.10 o 
   1  16   0        0.57        1.99      4.45 o 
   2  16   0        0.22       -3.13      3.13 o 
   3  16   0        0.02       -0.11      3.27 o 
   1  17   0        0.99        0.82      4.73 o 
   2  17   0        0.28       -4.34      4.63 o 
   1  18   0        0.71       -1.92      4.90 o 
   1   0   1     4219.87     4164.39     38.40 o 
   2   0   1     4559.48     4250.08     39.65 o 
   3   0   1      672.77      655.67      8.15 o 
   4   0   1        4.96        3.41      1.52 o 
   5   0   1       23.88       27.48      2.97 o 
   6   0   1        1.23       -0.53      4.35 o 
   7   0   1        2.21        0.17      2.98 o 
  -7   1   1        0.80        0.28      3.04 o 
  -6   1   1       12.62        9.29      2.90 o 
  -5   1   1       12.41       15.71      2.17 o 
  -4   1   1       40.46       42.19      3.32 o 
  -3   1   1      868.30      862.44      9.45 o 
  -2   1   1      836.29      741.78      7.49 o 
  -1   1   1     9779.68     9332.58     81.26 o 
   1   1   1     9777.01     9352.33     57.36 o 
   2   1   1      835.87      746.91      9.73 o 
   3   1   1      867.78      839.82     13.49 o 
   4   1   1       40.44       43.11      3.41 o 
   5   1   1       12.40       16.31      2.89 o 
   6   1   1       12.63       16.24      3.27 o 
   7   1   1        0.80        2.93      4.62 o 
   8   1   1        3.30       12.75      6.54 o 
  -8   2   1        1.49       -0.58      5.50 o 
  -7   2   1       18.51       24.12      6.42 o 
  -6   2   1       10.19        7.59      1.99 o 
  -5   2   1       25.40       24.37      2.82 o 
  -4   2   1       18.11       18.74      2.00 o 
  -3   2   1      115.12      108.55      3.26 o 
  -2   2   1     1131.55     1121.84     23.70 o 
  -1   2   1     5112.85     4906.31     35.90 o 
   0   2   1       43.52       45.20      2.40 o 
   1   2   1     5113.68     4889.66     60.53 o 
   2   2   1     1130.65     1117.25      9.18 o 
   3   2   1      115.20      110.48      3.86 o 
   4   2   1       18.04       17.43      2.39 o 
   5   2   1       25.41       19.03      3.14 o 
   6   2   1       10.19        8.38      1.92 o 
   7   2   1       18.52       12.44      5.67 o 
  -7   3   1        1.92       -0.55      4.54 o 
  -6   3   1        2.82        2.87      2.50 o 
  -5   3   1       73.18       76.94      5.66 o 
  -4   3   1      136.33      123.21      4.02 o 
  -3   3   1       67.14       80.30      2.87 o 
  -2   3   1       35.68       34.89      1.52 o 
  -1   3   1     5853.15     5693.38     41.83 o 
   0   3   1     9996.52     9992.00     61.34 o 
   1   3   1     5853.04     5719.25     36.35 o 
   2   3   1       35.71       36.94      1.71 o 
   3   3   1       67.11       79.53      3.57 o 
   4   3   1      136.47      132.12      4.23 o 
   5   3   1       73.28       77.30      3.79 o 
   6   3   1        2.83        4.21      2.00 o 
   7   3   1        1.92       -2.21      4.45 o 
  -7   4   1        2.54        5.13      4.97 o 
  -6   4   1       32.44       30.46      4.31 o 
  -5   4   1        7.11        5.41      1.99 o 
  -4   4   1      288.17      289.32      6.16 o 
  -3   4   1      290.93      317.07      9.66 o 
  -2   4   1      759.32      749.88      7.11 o 
  -1   4   1     3599.53     3584.66     23.80 o 
   0   4   1      877.73      859.83      7.22 o 
   1   4   1     3600.88     3599.03     34.82 o 
   2   4   1      759.68      758.44      7.51 o 
   3   4   1      291.14      321.53      4.96 o 
   4   4   1      288.34      287.18      6.35 o 
   5   4   1        7.11        8.28      2.06 o 
   6   4   1       32.49       43.74      4.72 o 
   7   4   1        2.53        0.76      2.87 o 
  -7   5   1        3.86        6.10      3.56 o 
  -6   5   1        4.07        5.61      2.91 o 
  -5   5   1       39.95       44.87      9.24 o 
  -4   5   1      177.42      193.50      5.21 o 
  -3   5   1      185.65      191.87      3.62 o 
  -2   5   1      666.23      674.92      8.61 o 
  -1   5   1      637.92      637.65      6.23 o 
   0   5   1      192.62      198.56      3.07 o 
   1   5   1      637.51      652.38      7.21 o 
   2   5   1      665.90      658.67      7.12 o 
   3   5   1      185.37      193.63      6.33 o 
   4   5   1      177.34      197.36      5.66 o 
   5   5   1       39.96       29.96      3.02 o 
   6   5   1        4.05        3.43      2.81 o 
   7   5   1        3.85        2.28      5.26 o 
  -7   6   1        2.12       -0.44      3.47 o 
  -6   6   1        2.35        2.28      2.97 o 
  -5   6   1        2.19        5.81      3.28 o 
  -4   6   1       13.28       17.32      2.95 o 
  -3   6   1       22.39       18.99      1.51 o 
  -2   6   1      181.74      179.38      3.45 o 
  -1   6   1     1075.08     1109.55      9.68 o 
   0   6   1      162.10      145.54      2.84 o 
   1   6   1     1076.54     1100.81      9.89 o 
   2   6   1      181.59      181.82      3.52 o 
   3   6   1       22.43       24.83      1.99 o 
   4   6   1       13.25       16.36      2.41 o 
   5   6   1        2.20        0.95      2.45 o 
   6   6   1        2.36        1.79      2.88 o 
   7   6   1        2.13        4.17      3.48 o 
  -7   7   1        0.71        0.37      3.49 o 
  -6   7   1        0.79        0.75      2.87 o 
  -5   7   1        4.61        4.44      2.99 o 
  -4   7   1       27.09       28.38      3.69 o 
  -3   7   1       18.59       21.50      2.80 o 
  -2   7   1      177.20      186.88      6.15 o 
  -1   7   1      293.90      295.81      4.42 o 
   0   7   1      101.20      100.67      2.58 o 
   1   7   1      293.80      291.04      4.54 o 
   2   7   1      177.31      182.01      3.72 o 
   3   7   1       18.56       15.32      1.63 o 
   4   7   1       27.15       28.99      3.74 o 
   5   7   1        4.62        3.69      2.74 o 
   6   7   1        0.79        1.26      2.72 o 
   7   7   1        0.71        2.59      3.59 o 
  -7   8   1        1.08       -2.59      4.62 o 
  -6   8   1        3.89        4.27      3.18 o 
  -5   8   1        8.60        7.68      3.11 o 
  -4   8   1        7.44       14.87      3.30 o 
  -3   8   1        6.30        6.48      3.61 o 
  -2   8   1       50.83       54.10      2.41 o 
  -1   8   1      164.63      163.93      3.46 o 
   0   8   1       55.61       64.02      2.30 o 
   1   8   1      164.74      168.32      4.69 o 
   2   8   1       50.69       54.77      2.46 o 
   3   8   1        6.32        9.07      2.46 o 
   4   8   1        7.43        5.06      2.96 o 
   5   8   1        8.61       11.37      3.49 o 
   6   8   1        3.89        2.30      3.26 o 
   7   8   1        1.08        1.18      4.74 o 
  -7   9   1        0.07       -2.65      5.14 o 
  -6   9   1        0.00        0.64      5.75 o 
  -5   9   1        3.27        6.92      3.28 o 
  -4   9   1       21.63       27.85      4.06 o 
  -3   9   1       14.12       11.62      2.87 o 
  -2   9   1      184.22      182.27      4.49 o 
  -1   9   1       82.81       86.67      2.80 o 
   0   9   1       16.57       14.40      1.65 o 
   1   9   1       82.87       80.26      3.24 o 
   2   9   1      183.98      194.03      4.51 o 
   3   9   1       14.15       11.79      2.28 o 
   4   9   1       21.68       24.90      3.90 o 
   5   9   1        3.25        5.64      3.26 o 
   6   9   1        0.00       -2.99      2.99 o 
   7   9   1        0.07        1.13      5.39 o 
  -6  10   1        1.15       -3.44      3.44 o 
  -5  10   1       12.47       18.83      4.07 o 
  -4  10   1        0.96        4.76      2.86 o 
  -3  10   1       21.78       20.04      3.27 o 
  -2  10   1       89.33       87.09      3.89 o 
  -1  10   1       19.43       19.00      1.81 o 
   0  10   1       75.13       73.52      4.10 o 
   1  10   1       19.46       20.44      1.89 o 
   2  10   1       89.46       93.52      3.40 o 
   3  10   1       21.77       17.72      3.24 o 
   4  10   1        0.97        0.48      4.26 o 
   5  10   1       12.45       11.96      7.63 o 
   6  10   1        1.15       -2.82      6.50 o 
  -6  11   1        0.17       -1.64      4.76 o 
  -5  11   1       15.31       19.70      4.31 o 
  -4  11   1       10.43        6.73      3.08 o 
  -3  11   1       32.34       27.80      3.93 o 
  -2  11   1        0.80        0.87      2.26 o 
  -1  11   1        6.74       11.52      1.72 o 
   0  11   1       10.22        8.97      1.65 o 
   1  11   1        6.74        7.87      1.62 o 
   2  11   1        0.81        1.49      2.01 o 
   3  11   1       32.35       37.89      8.11 o 
   4  11   1       10.42       10.04      3.51 o 
   5  11   1       15.30       19.12      4.50 o 
   6  11   1        0.17        1.86      5.23 o 
  -6  12   1        1.45       -0.76      5.77 o 
  -5  12   1        2.85        3.12      3.84 o 
  -4  12   1        1.55       -0.36      2.84 o 
  -3  12   1        4.02        4.44      2.88 o 
  -2  12   1       13.38        5.41      4.37 o 
  -1  12   1       39.81       40.07      3.36 o 
   0  12   1      123.10      113.60      4.51 o 
   1  12   1       39.82       36.09      3.63 o 
   2  12   1       13.38        9.49      2.30 o 
   3  12   1        4.00        3.35      2.80 o 
   4  12   1        1.56        0.93      3.20 o 
   5  12   1        2.85        6.18      3.75 o 
   6  12   1        1.46        3.34      6.01 o 
  -5  13   1        0.91       -0.68      5.11 o 
  -4  13   1        0.32       -2.78      2.78 o 
  -3  13   1        5.45        4.33      3.07 o 
  -2  13   1       17.64       15.63      3.58 o 
  -1  13   1       13.57       16.01      2.53 o 
   0  13   1       39.65       53.93      4.96 o 
   1  13   1       13.56       14.84      3.94 o 
   2  13   1       17.59       14.84      3.44 o 
   3  13   1        5.46        0.28      2.84 o 
   4  13   1        0.32       -0.92      3.09 o 
   5  13   1        0.91       -1.77      3.74 o 
  -5  14   1        0.23       -4.54      4.54 o 
  -4  14   1        0.24        2.96      3.64 o 
  -3  14   1        9.75       11.74      3.91 o 
  -2  14   1        1.14        1.20      2.74 o 
  -1  14   1       23.57       24.82      4.01 o 
   0  14   1       69.79       70.82      4.40 o 
   1  14   1       23.58       23.87      3.16 o 
   2  14   1        1.14       -1.98      4.11 o 
   3  14   1        9.74        8.97      3.60 o 
   4  14   1        0.24        1.65      3.64 o 
   5  14   1        0.23        2.54      6.24 o 
  -4  15   1        0.03       -2.14      5.20 o 
  -3  15   1        0.44       -1.71      3.31 o 
  -2  15   1        1.01        1.19      3.02 o 
  -1  15   1        1.56        1.61      4.72 o 
   0  15   1        0.03       -2.60      2.60 o 
   1  15   1        1.56       -2.47      3.91 o 
   2  15   1        1.02       -0.83      3.24 o 
   3  15   1        0.44        6.37      3.73 o 
   4  15   1        0.03       -3.66      3.66 o 
  -3  16   1        2.07        6.75      4.06 o 
  -2  16   1        0.26       -0.65      3.05 o 
  -1  16   1        4.96       13.24      5.58 o 
   0  16   1        0.01        3.24      2.93 o 
   1  16   1        4.96        4.65      4.74 o 
   2  16   1        0.26        3.64      4.76 o 
   3  16   1        2.06       -2.68      3.79 o 
  -2  17   1        3.01        7.25      5.42 o 
  -1  17   1        4.17        2.46      4.98 o 
   0  17   1        0.14        0.08      4.41 o 
   1  17   1        4.17       -1.94      4.67 o 
   2  17   1        3.01        2.71      5.36 o 
  -1  18   1        0.18        6.12      5.58 o 
   1  18   1        0.19        1.45      5.41 o 
   0   0   2     2297.10     2310.13     30.03 o 
   1   0   2        0.14       -0.03      0.55 o 
   2   0   2       35.57       35.71      2.73 o 
   3   0   2      414.89      421.12      6.32 o 
   4   0   2        4.31        4.29      1.33 o 
   5   0   2       14.92       11.05      1.92 o 
   6   0   2        0.89       -2.17      2.17 o 
   7   0   2        2.89        4.59      3.11 o 
   8   0   2        1.09        3.81      5.49 o 
  -7   1   2        3.97        4.03      3.16 o 
  -6   1   2        0.56       -0.41      2.36 o 
  -5   1   2        2.32        0.49      1.24 o 
  -4   1   2        3.18        2.13      1.07 o 
  -3   1   2      603.72      613.52      6.60 o 
  -2   1   2     1202.27     1165.88      9.12 o 
  -1   1   2     2277.61     2146.46     20.52 o 
   0   1   2     1542.63     1523.51     14.50 o 
   1   1   2     2276.28     2153.11     14.50 o 
   2   1   2     1202.02     1164.11     13.42 o 
   3   1   2      603.50      618.63      9.85 o 
   4   1   2        3.15        1.78      1.45 o 
   5   1   2        2.31        1.93      1.87 o 
   6   1   2        0.56        2.41      2.41 o 
   7   1   2        3.96        5.08      3.09 o 
  -7   2   2        0.64       -0.44      4.51 o 
  -6   2   2       28.45       27.53      3.97 o 
  -5   2   2       48.40       48.55      3.35 o 
  -4   2   2        8.91        9.92      1.64 o 
  -3   2   2      500.71      495.49      7.24 o 
  -2   2   2      397.26      396.08      8.87 o 
  -1   2   2     5326.23     4968.81    199.01 o 
   0   2   2     1752.83     1587.05     13.95 o 
   1   2   2     5326.94     5219.24     37.59 o 
   2   2   2      397.32      399.31      4.57 o 
   3   2   2      500.38      493.08      7.05 o 
   4   2   2        8.91        7.93      3.46 o 
   5   2   2       48.43       49.10      3.26 o 
   6   2   2       28.41       28.00      3.12 o 
   7   2   2        0.65        7.03      5.03 o 
  -7   3   2        2.78        7.60      5.17 o 
  -6   3   2        4.88        4.39      2.08 o 
  -5   3   2       38.63       35.48      3.87 o 
  -4   3   2       79.24       80.26      4.42 o 
  -3   3   2       44.69       41.62      2.25 o 
  -2   3   2      104.38      107.68      2.63 o 
  -1   3   2     7493.01     7275.45     83.14 o 
   0   3   2     2081.32     1919.05     13.27 o 
   1   3   2     7494.48     7359.26     52.96 o 
   2   3   2      104.24      108.69      3.12 o 
   3   3   2       44.70       45.32      1.91 o 
   4   3   2       79.15       83.33      3.32 o 
   5   3   2       38.71       37.74      2.99 o 
   6   3   2        4.88        1.85      3.00 o 
   7   3   2        2.79        4.24      6.77 o 
  -7   4   2        1.61        3.68      3.15 o 
  -6   4   2        7.79        4.89      2.95 o 
  -5   4   2       46.67       43.85      6.19 o 
  -4   4   2       25.36       23.97      2.25 o 
  -3   4   2      121.44      117.11      3.39 o 
  -2   4   2      315.51      316.51      3.87 o 
  -1   4   2      475.96      447.03      4.45 o 
   0   4   2     2962.24     2813.29     19.11 o 
   1   4   2      475.58      452.64      5.77 o 
   2   4   2      315.10      314.61      5.01 o 
   3   4   2      121.56      120.19      3.49 o 
   4   4   2       25.36       22.87      2.91 o 
   5   4   2       46.62       47.78      4.15 o 
   6   4   2        7.77        6.55      2.16 o 
   7   4   2        1.61        5.17      3.29 o 
  -7   5   2        0.57       -2.21      3.22 o 
  -6   5   2        7.51        3.10      3.33 o 
  -5   5   2       20.08       15.91      3.27 o 
  -4   5   2        2.25        2.55      1.42 o 
  -3   5   2        7.24        6.51      0.99 o 
  -2   5   2     3856.29     3962.66     26.81 o 
  -1   5   2      125.10      124.69      4.34 o 
   0   5   2      216.83      218.82      3.25 o 
   1   5   2      125.51      119.98      2.98 o 
   2   5   2     3855.54     3917.38     27.64 o 
   3   5   2        7.25        6.37      1.13 o 
   4   5   2        2.23        1.08      1.65 o 
   5   5   2       20.11       18.64      2.57 o 
   6   5   2        7.53        4.50      2.91 o 
   7   5   2        0.57        6.27      3.56 o 
  -7   6   2        0.63       -0.53      3.52 o 
  -6   6   2       11.44        6.91      3.96 o 
  -5   6   2       12.59        8.91      2.96 o 
  -4   6   2       20.91       17.79      3.05 o 
  -3   6   2      265.32      273.92      5.45 o 
  -2   6   2      427.67      449.25      7.51 o 
  -1   6   2       31.10       29.78      1.57 o 
   0   6   2     1111.80     1126.28      9.80 o 
   1   6   2       31.22       35.47      2.85 o 
   2   6   2      427.37      457.17      6.01 o 
   3   6   2      265.42      279.47      4.96 o 
   4   6   2       20.95       17.81      1.96 o 
   5   6   2       12.60       10.16      2.30 o 
   6   6   2       11.42       16.51      9.53 o 
   7   6   2        0.63       -0.70      3.27 o 
  -7   7   2        0.40        0.34      3.41 o 
  -6   7   2        5.54        8.92      3.56 o 
  -5   7   2        8.99        7.78      4.02 o 
  -4   7   2       10.49        5.28      2.48 o 
  -3   7   2       90.28      100.63     10.73 o 
  -2   7   2       23.42       25.57      3.53 o 
  -1   7   2      745.76      714.06      7.43 o 
   0   7   2        1.94        0.94      0.79 o 
   1   7   2      746.32      723.80      7.85 o 
   2   7   2       23.39       22.38      1.72 o 
   3   7   2       90.16       93.06      3.07 o 
   4   7   2       10.49        5.69      2.18 o 
   5   7   2        8.99        5.94      2.72 o 
   6   7   2        5.53        2.75      2.78 o 
   7   7   2        0.41        0.63      4.79 o 
  -7   8   2        0.78        1.34      5.11 o 
  -6   8   2        6.62        8.91      3.39 o 
  -5   8   2       24.94       23.23      4.18 o 
  -4   8   2       38.77       35.34      4.17 o 
  -3   8   2       11.90       14.09      8.38 o 
  -2   8   2      208.09      216.13      4.28 o 
  -1   8   2      119.06      123.57      4.43 o 
   0   8   2       43.30       43.69      2.06 o 
   1   8   2      119.25      125.66      7.34 o 
   2   8   2      208.06      215.00      4.36 o 
   3   8   2       11.89       12.05      1.60 o 
   4   8   2       38.71       30.53      4.27 o 
   5   8   2       24.98       25.70      6.42 o 
   6   8   2        6.61        6.65      3.37 o 
   7   8   2        0.77        0.44      4.84 o 
  -7   9   2        0.14        3.17      5.12 o 
  -6   9   2        4.76        5.66      3.77 o 
  -5   9   2        3.52        3.32      3.54 o 
  -4   9   2       11.18        8.57      5.40 o 
  -3   9   2        9.62       13.34      2.83 o 
  -2   9   2       28.93       31.09      4.03 o 
  -1   9   2       21.15       22.66      2.11 o 
   0   9   2       78.42       85.07      2.78 o 
   1   9   2       21.09       22.45      2.06 o 
   2   9   2       28.91       28.87      2.12 o 
   3   9   2        9.61        9.91      1.66 o 
   4   9   2       11.19        7.12      4.85 o 
   5   9   2        3.52        3.72      3.87 o 
   6   9   2        4.76        5.36      3.64 o 
   7   9   2        0.14        0.20      4.93 o 
  -6  10   2        0.19       -3.27      3.27 o 
  -5  10   2        9.67       15.29      7.50 o 
  -4  10   2       22.65       17.23      3.94 o 
  -3  10   2       34.89       28.57      3.82 o 
  -2  10   2       64.95       65.97      4.80 o 
  -1  10   2       70.49       64.46      3.19 o 
   0  10   2        0.72        1.87      1.13 o 
   1  10   2       70.43       66.61      2.88 o 
   2  10   2       65.02       62.83      4.91 o 
   3  10   2       34.81       40.03      4.44 o 
   4  10   2       22.66       16.05      6.06 o 
   5  10   2        9.66        2.28      3.36 o 
   6  10   2        0.19       -3.22      3.22 o 
  -6  11   2       10.28       12.50      6.07 o 
  -5  11   2        2.96        4.91      3.50 o 
  -4  11   2        4.99        3.63      2.99 o 
  -3  11   2       14.82       15.58      3.50 o 
  -2  11   2       19.85       24.61      3.85 o 
  -1  11   2      138.24      141.39      5.27 o 
   0  11   2       24.33       30.37      3.45 o 
   1  11   2      138.16      135.71      4.00 o 
   2  11   2       19.91       24.55      2.73 o 
   3  11   2       14.86       13.30      3.29 o 
   4  11   2        4.99        4.66      3.06 o 
   5  11   2        2.96        6.94      3.58 o 
   6  11   2       10.28       14.79      6.24 o 
  -6  12   2        0.74       -2.59      5.28 o 
  -5  12   2        8.63        5.57      5.95 o 
  -4  12   2        0.10       -2.02      2.63 o 
  -3  12   2        5.74        9.43      6.72 o 
  -2  12   2        4.45        3.22      2.40 o 
  -1  12   2       40.14       41.89      3.30 o 
   0  12   2       63.85       66.12      3.22 o 
   1  12   2       40.08       39.60      2.78 o 
   2  12   2        4.45        7.11      2.36 o 
   3  12   2        5.75        3.46      4.77 o 
   4  12   2        0.10       -2.77      2.77 o 
   5  12   2        8.62       10.27      4.09 o 
   6  12   2        0.74       -4.16      4.16 o 
  -5  13   2        2.21       -2.44      4.98 o 
  -4  13   2        0.96        1.70      3.26 o 
  -3  13   2        0.71        1.13      2.74 o 
  -2  13   2       15.27       20.48      3.79 o 
  -1  13   2       13.56       13.80      3.16 o 
   0  13   2      360.64      361.77      9.57 o 
   1  13   2       13.53       10.95      2.09 o 
   2  13   2       15.27        8.28      2.97 o 
   3  13   2        0.70        2.17      4.92 o 
   4  13   2        0.96        2.57      3.35 o 
   5  13   2        2.21        3.54      4.57 o 
  -5  14   2        0.79        9.52      6.49 o 
  -4  14   2        2.57       -3.41      3.41 o 
  -3  14   2        2.15        4.68      7.03 o 
  -2  14   2       23.70       28.62      4.41 o 
  -1  14   2        6.52        6.33      3.07 o 
   0  14   2        0.02        0.11      2.05 o 
   1  14   2        6.52        6.96      3.29 o 
   2  14   2       23.74       24.17      6.18 o 
   3  14   2        2.15        5.81      3.39 o 
   4  14   2        2.57       -2.19      3.43 o 
   5  14   2        0.79        8.92      5.83 o 
  -4  15   2        1.27        3.88      5.34 o 
  -3  15   2        4.85        8.71      3.77 o 
  -2  15   2        3.57        6.96      3.15 o 
  -1  15   2        9.65        7.83      3.16 o 
   0  15   2       23.11       28.64      4.25 o 
   1  15   2        9.64        4.68      2.89 o 
   2  15   2        3.56        3.90      3.16 o 
   3  15   2        4.83        3.42      3.54 o 
   4  15   2        1.27        4.74      4.23 o 
  -3  16   2        5.56       13.60      4.67 o 
  -2  16   2        0.23        7.47      3.66 o 
  -1  16   2        9.69        3.73      3.39 o 
   0  16   2        0.40       -0.98      3.91 o 
   1  16   2        9.71       19.63      5.55 o 
   2  16   2        0.23       -0.11      4.27 o 
   3  16   2        5.56        2.27      3.78 o 
  -2  17   2        4.90        4.43      4.05 o 
  -1  17   2        2.16        4.86      5.30 o 
   0  17   2        0.55       -2.07      4.41 o 
   1  17   2        2.15       -1.02      4.45 o 
   2  17   2        4.91        3.69      5.39 o 
  -1  18   2        3.12        4.82      5.67 o 
   1  18   2        3.12        6.07      5.53 o 
   1   0   3        5.45        6.40      1.32 o 
   2   0   3      183.76      189.72      2.89 o 
   3   0   3       23.41       27.95      1.62 o 
   4   0   3        0.10        2.24      1.16 o 
   5   0   3        8.19        3.51      2.06 o 
   6   0   3       35.00       34.43      4.26 o 
   7   0   3        2.96       -1.50      4.19 o 
   8   0   3        0.06       -2.19      4.81 o 
  -7   1   3        2.59       -1.42      4.18 o 
  -6   1   3       15.74       19.83      3.53 o 
  -5   1   3        5.16        5.29      1.55 o 
  -4   1   3        8.57        6.98      1.07 o 
  -3   1   3        2.02        1.74      0.79 o 
  -2   1   3       82.05       70.31      2.20 o 
  -1   1   3     3756.79     3546.32     32.39 o 
   0   1   3     1726.59     1784.61     13.82 o 
   1   1   3     3755.64     3551.13     23.08 o 
   2   1   3       82.06       68.91      1.68 o 
   3   1   3        2.02        1.93      1.29 o 
   4   1   3        8.52        7.61      1.90 o 
   5   1   3        5.14        6.83      2.23 o 
   6   1   3       15.68       17.53      3.63 o 
   7   1   3        2.60        4.59      6.29 o 
  -7   2   3        0.37       -0.63      4.68 o 
  -6   2   3        3.12        3.67      2.76 o 
  -5   2   3      131.67      141.84      4.82 o 
  -4   2   3       82.85       77.66      3.37 o 
  -3   2   3      245.45      228.78      5.86 o 
  -2   2   3      191.05      197.57      4.65 o 
  -1   2   3      594.80      593.47      7.83 o 
   0   2   3     1089.20     1068.42      9.09 o 
   1   2   3      594.68      605.06      6.48 o 
   2   2   3      191.14      195.03      3.04 o 
   3   2   3      245.23      237.52      4.79 o 
   4   2   3       82.64       84.93      3.35 o 
   5   2   3      131.83      127.29      4.58 o 
   6   2   3        3.12        3.92      2.86 o 
   7   2   3        0.37        0.11      2.87 o 
  -7   3   3        0.37        2.60      4.36 o 
  -6   3   3       11.78       12.62      2.62 o 
  -5   3   3       62.62       53.36      5.89 o 
  -4   3   3       32.45       26.46      5.34 o 
  -3   3   3      428.74      425.86     11.51 o 
  -2   3   3      243.86      273.90      4.17 o 
  -1   3   3      992.60      925.63      8.57 o 
   0   3   3      471.08      479.33      5.21 o 
   1   3   3      991.74      948.73      9.22 o 
   2   3   3      243.99      263.96      4.61 o 
   3   3   3      428.30      421.77      5.53 o 
   4   3   3       32.41       33.27      2.42 o 
   5   3   3       62.71       59.86      3.62 o 
   6   3   3       11.79       16.27      3.36 o 
   7   3   3        0.36        0.92      2.70 o 
  -7   4   3        1.91        5.95      3.64 o 
  -6   4   3        0.36        0.84      2.42 o 
  -5   4   3        9.88        7.98      2.68 o 
  -4   4   3        3.21        3.89      1.95 o 
  -3   4   3       17.04       19.19      1.68 o 
  -2   4   3      169.19      172.37      3.28 o 
  -1   4   3       97.86       98.90      2.69 o 
   0   4   3      228.23      233.02      3.13 o 
   1   4   3       97.72      101.59      3.63 o 
   2   4   3      169.07      166.84      3.71 o 
   3   4   3       17.09       13.88      1.61 o 
   4   4   3        3.19        4.38      1.85 o 
   5   4   3        9.90        6.66      2.55 o 
   6   4   3        0.36       -0.52      1.89 o 
   7   4   3        1.91       -1.79      2.77 o 
  -7   5   3        1.97        4.27      5.44 o 
  -6   5   3        6.08        3.57      3.38 o 
  -5   5   3       31.62       27.77      3.83 o 
  -4   5   3      120.65      116.40      5.50 o 
  -3   5   3      104.96      105.45      4.64 o 
  -2   5   3      498.60      530.97      5.73 o 
  -1   5   3        3.45        3.25      0.68 o 
   0   5   3      633.88      620.05      6.18 o 
   1   5   3        3.42        2.25      0.79 o 
   2   5   3      498.81      522.07      6.95 o 
   3   5   3      104.92      104.09      4.26 o 
   4   5   3      120.72      128.88      4.25 o 
   5   5   3       31.62       28.58      3.50 o 
   6   5   3        6.08        6.00      4.62 o 
   7   5   3        1.97        1.78      3.11 o 
  -7   6   3        5.64        4.34      5.66 o 
  -6   6   3        5.49        4.97      3.01 o 
  -5   6   3        4.35        2.99      2.60 o 
  -4   6   3       73.84       71.70      5.00 o 
  -3   6   3       79.06       73.81      2.92 o 
  -2   6   3       56.88       67.09      1.96 o 
  -1   6   3      878.53      897.20     13.89 o 
   0   6   3       60.02       55.96      1.88 o 
   1   6   3      878.87      887.41      8.76 o 
   2   6   3       57.18       57.97      2.30 o 
   3   6   3       78.95       70.62      2.73 o 
   4   6   3       73.60       72.02      5.62 o 
   5   6   3        4.35        1.96      2.42 o 
   6   6   3        5.47        5.08      3.74 o 
   7   6   3        5.65        9.18      3.63 o 
  -7   7   3       10.68       17.27      5.43 o 
  -6   7   3        0.81       -0.23      6.46 o 
  -5   7   3       10.90        8.92      2.86 o 
  -4   7   3       66.88       62.86      4.99 o 
  -3   7   3       22.78       19.18      3.01 o 
  -2   7   3      202.98      190.27      3.37 o 
  -1   7   3     1747.10     1771.35     14.08 o 
   0   7   3      148.96      149.89      3.14 o 
   1   7   3     1746.11     1739.11     14.66 o 
   2   7   3      203.23      193.62      4.04 o 
   3   7   3       22.84       18.73      1.81 o 
   4   7   3       66.91       65.38      3.50 o 
   5   7   3       10.92       13.64      5.89 o 
   6   7   3        0.81       -2.21      2.62 o 
   7   7   3       10.69        4.63      4.73 o 
  -7   8   3        6.97       16.14      6.26 o 
  -6   8   3        2.95        3.56      3.40 o 
  -5   8   3       13.42       15.01      3.59 o 
  -4   8   3       69.90       71.50      7.24 o 
  -3   8   3       36.23       32.66      3.75 o 
  -2   8   3      381.09      361.57      6.38 o 
  -1   8   3       73.89       79.89      2.96 o 
   0   8   3       85.82       89.48      2.66 o 
   1   8   3       73.83       76.82      2.64 o 
   2   8   3      380.85      362.15      5.87 o 
   3   8   3       36.22       31.10      2.96 o 
   4   8   3       69.84       71.96      4.20 o 
   5   8   3       13.40        8.93      3.02 o 
   6   8   3        2.96        2.20      3.31 o 
   7   8   3        6.98        2.32      4.74 o 
  -7   9   3        0.58        7.41      5.82 o 
  -6   9   3        0.09        2.76      3.46 o 
  -5   9   3       15.08        6.77      3.18 o 
  -4   9   3       19.69       22.06      5.45 o 
  -3   9   3        8.20        4.90      2.28 o 
  -2   9   3        5.64        7.18      4.65 o 
  -1   9   3        4.30        0.55      1.04 o 
   0   9   3       32.47       30.05      1.99 o 
   1   9   3        4.30        3.67      1.24 o 
   2   9   3        5.64        7.37      1.75 o 
   3   9   3        8.19        7.29      1.59 o 
   4   9   3       19.69       25.10      7.10 o 
   5   9   3       15.07       15.52      7.66 o 
   6   9   3        0.09       -0.56      5.56 o 
   7   9   3        0.58       -2.96      4.71 o 
  -6  10   3        2.60        5.57      3.73 o 
  -5  10   3       35.50       44.45      5.49 o 
  -4  10   3        5.73        6.00     12.21 o 
  -3  10   3       10.88        9.67      2.83 o 
  -2  10   3       53.22       48.71      8.06 o 
  -1  10   3       38.07       39.93      6.08 o 
   0  10   3        1.68        0.37      1.72 o 
   1  10   3       38.10       42.29      2.51 o 
   2  10   3       53.22       44.66      3.46 o 
   3  10   3       10.87       10.73      1.91 o 
   4  10   3        5.73        2.33      2.75 o 
   5  10   3       35.44       51.00      5.70 o 
   6  10   3        2.61        0.83      3.60 o 
  -6  11   3        1.46       12.19      6.13 o 
  -5  11   3        1.52       -1.36      3.16 o 
  -4  11   3        5.96        6.82      3.05 o 
  -3  11   3       30.64       34.49      4.97 o 
  -2  11   3        7.54        7.03      2.51 o 
  -1  11   3      131.10      138.81      9.72 o 
   0  11   3      112.32      104.55      3.48 o 
   1  11   3      131.11      124.65      3.95 o 
   2  11   3        7.54        7.55      1.78 o 
   3  11   3       30.62       22.05      5.83 o 
   4  11   3        5.96       10.92      5.30 o 
   5  11   3        1.53        2.73      3.43 o 
   6  11   3        1.47       -0.96      5.09 o 
  -6  12   3        1.31        2.21      5.77 o 
  -5  12   3        4.63        1.12      3.56 o 
  -4  12   3        5.50        2.16      4.79 o 
  -3  12   3        9.54        2.73      2.72 o 
  -2  12   3       89.92       83.04     12.95 o 
  -1  12   3       13.95       11.63      2.29 o 
   0  12   3       94.16       85.99      4.23 o 
   1  12   3       14.00       16.43      2.11 o 
   2  12   3       89.96       86.08      3.81 o 
   3  12   3        9.55       10.52      3.48 o 
   4  12   3        5.50        3.36      3.17 o 
   5  12   3        4.62        0.71      5.57 o 
   6  12   3        1.31        2.10      5.69 o 
  -5  13   3        0.18       -2.79      4.32 o 
  -4  13   3        1.09        3.31      3.24 o 
  -3  13   3       15.29       13.04      3.75 o 
  -2  13   3       35.79       42.18      4.83 o 
  -1  13   3        2.76        4.42      6.04 o 
   0  13   3        4.95        6.39      2.10 o 
   1  13   3        2.76        4.00      1.83 o 
   2  13   3       35.77       45.13      3.78 o 
   3  13   3       15.34       12.74      3.62 o 
   4  13   3        1.09       -0.19      3.23 o 
   5  13   3        0.18        1.12      3.65 o 
  -5  14   3        3.86       -0.27      5.93 o 
  -4  14   3        1.68        2.62      3.48 o 
  -3  14   3        1.90        1.60      3.11 o 
  -2  14   3        6.63        8.33      3.45 o 
  -1  14   3       17.80       15.31      4.01 o 
   0  14   3       72.73       75.45      4.46 o 
   1  14   3       17.78       11.78      3.19 o 
   2  14   3        6.64        4.96      3.09 o 
   3  14   3        1.90        0.58      3.31 o 
   4  14   3        1.69        2.74      3.75 o 
   5  14   3        3.85        6.86      6.04 o 
  -4  15   3        1.05        4.63      5.80 o 
  -3  15   3        6.03        7.84      3.63 o 
  -2  15   3        7.44        7.28      3.47 o 
  -1  15   3        0.29       -0.27      2.79 o 
   0  15   3       38.06       43.13      3.95 o 
   1  15   3        0.30       -0.55      2.68 o 
   2  15   3        7.43        8.61      4.93 o 
   3  15   3        6.03        1.10      3.23 o 
   4  15   3        1.06        4.37      4.25 o 
  -3  16   3        3.28        5.54      4.75 o 
  -2  16   3        3.68        8.00      3.84 o 
  -1  16   3       27.25       29.06      4.78 o 
   0  16   3        2.45        3.48      4.63 o 
   1  16   3       27.26       30.89      4.75 o 
   2  16   3        3.68       11.21      5.64 o 
   3  16   3        3.28        5.02      4.05 o 
  -2  17   3       10.77       10.24      4.30 o 
  -1  17   3        0.35        1.53      4.27 o 
   0  17   3        0.28        2.74      5.41 o 
   1  17   3        0.35        0.27      4.87 o 
   2  17   3       10.77       17.26      6.32 o 
  -1  18   3        0.63       -4.65      4.65 o 
   0  18   3        0.05       -1.36      5.58 o 
   0   0   4     6708.92     6567.83     57.62 o 
   1   0   4      229.14      204.57      3.09 o 
   2   0   4      312.77      309.45      4.39 o 
   3   0   4       23.85       28.98      1.84 o 
   4   0   4        4.29        3.98      1.33 o 
   5   0   4        1.14        3.09      2.06 o 
   6   0   4       23.75       20.78      6.64 o 
   7   0   4        0.52        1.84      4.37 o 
  -6   1   4        7.93        3.46      3.49 o 
  -5   1   4       12.24       11.62      2.06 o 
  -4   1   4        2.70        3.11      0.93 o 
  -3   1   4      116.00      117.43      3.00 o 
  -2   1   4     1425.18     1327.61     12.29 o 
  -1   1   4     1442.89     1378.05     11.51 o 
   0   1   4     7226.69     7062.57     50.53 o 
   1   1   4     1441.49     1367.86     10.11 o 
   2   1   4     1425.39     1354.04     10.99 o 
   3   1   4      115.81      116.10      5.87 o 
   4   1   4        2.72        3.82      1.21 o 
   5   1   4       12.24        9.59      2.47 o 
   6   1   4        7.93        3.67      2.44 o 
   7   1   4        1.72        0.53      2.98 o 
  -7   2   4        9.66       18.85      5.90 o 
  -6   2   4        5.34        3.39      2.56 o 
  -5   2   4        5.88        9.84      2.08 o 
  -4   2   4       27.16       29.01      2.87 o 
  -3   2   4      408.01      448.70      8.58 o 
  -2   2   4      503.09      484.60      7.80 o 
  -1   2   4     2235.34     2253.44     22.26 o 
   0   2   4     6495.02     6182.10     44.68 o 
   1   2   4     2234.03     2233.82     18.37 o 
   2   2   4      502.86      489.01      5.31 o 
   3   2   4      407.63      442.78      5.34 o 
   4   2   4       27.06       24.37      2.20 o 
   5   2   4        5.88       10.12      2.02 o 
   6   2   4        5.35        2.10      4.03 o 
   7   2   4        9.67       10.35      3.50 o 
  -7   3   4        1.93        7.28      5.23 o 
  -6   3   4        8.70       11.35      3.19 o 
  -5   3   4       11.36       13.05      2.92 o 
  -4   3   4       89.57       93.15      4.59 o 
  -3   3   4      440.79      470.86      9.06 o 
  -2   3   4      591.40      585.09      6.65 o 
  -1   3   4     1380.09     1444.30     16.10 o 
   0   3   4     2044.48     2048.49     16.54 o 
   1   3   4     1381.05     1440.36     13.05 o 
   2   3   4      592.18      592.34      9.18 o 
   3   3   4      441.15      464.41      7.40 o 
   4   3   4       89.74       80.83      3.35 o 
   5   3   4       11.39        9.41      2.76 o 
   6   3   4        8.72       11.29      6.20 o 
   7   3   4        1.93        0.01      2.78 o 
  -7   4   4        0.95        0.57      3.25 o 
  -6   4   4        3.42        4.22      3.15 o 
  -5   4   4       58.23       62.17      4.96 o 
  -4   4   4       69.36       69.92      7.07 o 
  -3   4   4        2.28        1.91      0.96 o 
  -2   4   4       32.72       31.03      3.32 o 
  -1   4   4      523.47      515.48      5.56 o 
   0   4   4      166.12      157.02      2.56 o 
   1   4   4      523.60      508.99      6.51 o 
   2   4   4       32.68       28.96      2.39 o 
   3   4   4        2.27        1.93      1.47 o 
   4   4   4       69.47       65.03     11.88 o 
   5   4   4       58.24       58.31      4.82 o 
   6   4   4        3.43        0.32      2.45 o 
   7   4   4        0.95        5.50      4.48 o 
  -7   5   4        1.28       -2.57      3.77 o 
  -6   5   4        4.68        2.83      2.78 o 
  -5   5   4       10.49       10.45      2.77 o 
  -4   5   4       62.12       59.12      4.48 o 
  -3   5   4       33.35       34.72      2.02 o 
  -2   5   4      179.44      176.25      3.28 o 
  -1   5   4      475.17      487.54      8.16 o 
   0   5   4       13.00       13.00      1.90 o 
   1   5   4      475.08      475.19      5.74 o 
   2   5   4      179.28      185.07      4.17 o 
   3   5   4       33.23       36.48      5.11 o 
   4   5   4       62.13       66.48      3.45 o 
   5   5   4       10.50        7.99      2.61 o 
   6   5   4        4.69        3.53      2.15 o 
   7   5   4        1.28        3.34      3.04 o 
  -7   6   4        0.02        1.27      3.49 o 
  -6   6   4        0.40       -2.10      2.46 o 
  -5   6   4       26.22       28.77      4.07 o 
  -4   6   4       38.18       38.71      4.00 o 
  -3   6   4      132.58      132.85      5.45 o 
  -2   6   4       50.77       53.90      1.66 o 
  -1   6   4       95.76       95.05      2.14 o 
   0   6   4       66.03       68.92      2.25 o 
   1   6   4       95.54       94.20      4.20 o 
   2   6   4       50.79       49.93      2.27 o 
   3   6   4      132.40      122.89      3.50 o 
   4   6   4       38.06       39.40      2.63 o 
   5   6   4       26.26       14.82      4.02 o 
   6   6   4        0.40        0.56      2.80 o 
   7   6   4        0.02        0.55      3.22 o 
  -7   7   4        2.62        0.19      5.72 o 
  -6   7   4        9.85        9.86      3.76 o 
  -5   7   4       12.69       16.33      3.63 o 
  -4   7   4        6.17        1.76      2.17 o 
  -3   7   4       36.94       39.88      3.84 o 
  -2   7   4      114.50      115.12      2.51 o 
  -1   7   4      282.50      269.52      4.83 o 
   0   7   4      117.28      124.75      2.88 o 
   1   7   4      282.74      281.70      4.66 o 
   2   7   4      114.40      109.27      3.13 o 
   3   7   4       36.98       37.85      2.40 o 
   4   7   4        6.20        8.41      1.78 o 
   5   7   4       12.73        9.98      2.44 o 
   6   7   4        9.85       12.09      3.67 o 
   7   7   4        2.63        2.76      4.49 o 
  -7   8   4        1.27       -2.41      4.78 o 
  -6   8   4        1.39        1.96      3.26 o 
  -5   8   4       19.01       12.35      3.44 o 
  -4   8   4       25.33       26.61      3.92 o 
  -3   8   4      122.21      135.08      9.79 o 
  -2   8   4      383.07      402.80      9.50 o 
  -1   8   4       39.63       42.95      1.97 o 
   0   8   4       42.58       39.15      2.02 o 
   1   8   4       39.59       39.27      2.35 o 
   2   8   4      382.73      398.07      7.39 o 
   3   8   4      122.09      118.54      4.83 o 
   4   8   4       25.37       31.52      2.66 o 
   5   8   4       19.04        9.88      3.36 o 
   6   8   4        1.40        5.33      3.42 o 
   7   8   4        1.27        0.33      4.54 o 
  -6   9   4        0.04       -1.63      4.56 o 
  -5   9   4       22.09       14.35      3.73 o 
  -4   9   4       27.52       30.22      6.69 o 
  -3   9   4       51.40       50.44      4.63 o 
  -2   9   4      280.79      292.53      8.44 o 
  -1   9   4      108.93      116.93      3.06 o 
   0   9   4       47.04       53.48      2.42 o 
   1   9   4      108.82      112.35      3.34 o 
   2   9   4      280.81      292.85      6.12 o 
   3   9   4       51.39       53.04      2.97 o 
   4   9   4       27.55       28.86      3.20 o 
   5   9   4       22.08       17.65      3.83 o 
   6   9   4        0.04       -1.21      4.63 o 
  -6  10   4        2.75        6.40      3.96 o 
  -5  10   4       10.81       13.23      3.88 o 
  -4  10   4       21.31       33.55      9.02 o 
  -3  10   4       34.58       30.90      4.12 o 
  -2  10   4       63.93       68.26     14.94 o 
  -1  10   4      127.31      128.07      6.02 o 
   0  10   4      112.38      116.43      3.43 o 
   1  10   4      127.18      138.45      3.88 o 
   2  10   4       63.86       68.23      4.63 o 
   3  10   4       34.51       29.65      2.60 o 
   4  10   4       21.28       18.89      3.90 o 
   5  10   4       10.79       12.58      4.11 o 
   6  10   4        2.76        2.98      3.46 o 
  -6  11   4        9.76       14.42      6.65 o 
  -5  11   4        1.27        6.18      3.43 o 
  -4  11   4       14.38       18.95      3.86 o 
  -3  11   4       39.24       34.86      4.53 o 
  -2  11   4       55.51       57.67      4.95 o 
  -1  11   4      114.82      110.28      4.35 o 
   0  11   4       78.59       90.20      4.46 o 
   1  11   4      114.71      116.28      3.80 o 
   2  11   4       55.43       58.31      3.21 o 
   3  11   4       39.27       38.79      3.80 o 
   4  11   4       14.40       20.71      4.46 o 
   5  11   4        1.26        5.67      3.59 o 
   6  11   4        9.76       12.78      6.20 o 
  -6  12   4        1.33        7.17      5.83 o 
  -5  12   4       11.79       12.72      4.05 o 
  -4  12   4        7.96        6.60      3.72 o 
  -3  12   4       63.42       71.98      7.42 o 
  -2  12   4       42.64       48.21      5.08 o 
  -1  12   4       62.70       74.79      5.36 o 
   0  12   4       76.47       74.78      4.08 o 
   1  12   4       62.64       71.03      3.62 o 
   2  12   4       42.60       38.97      3.68 o 
   3  12   4       63.40       70.91      6.03 o 
   4  12   4        7.98        3.57      5.84 o 
   5  12   4       11.78       22.00      4.67 o 
   6  12   4        1.33       -4.62      5.33 o 
  -5  13   4        8.41        7.35      5.52 o 
  -4  13   4        3.10       10.14      3.79 o 
  -3  13   4       32.35       34.20      4.87 o 
  -2  13   4       51.29       45.84      4.98 o 
  -1  13   4       20.93       22.14      5.03 o 
   0  13   4        7.10        9.20      3.25 o 
   1  13   4       20.93       23.11      3.01 o 
   2  13   4       51.29       64.64      5.73 o 
   3  13   4       32.38       24.51      4.45 o 
   4  13   4        3.09        3.54      3.28 o 
   5  13   4        8.42        9.98      6.49 o 
  -5  14   4        0.25        2.27      5.55 o 
  -4  14   4        1.46        3.24      3.55 o 
  -3  14   4       10.34       11.88      4.01 o 
  -2  14   4        8.84       14.55      3.83 o 
  -1  14   4        6.67        8.92      3.07 o 
   0  14   4        0.10        1.80      2.12 o 
   1  14   4        6.66        4.49      2.32 o 
   2  14   4        8.82       12.78      2.89 o 
   3  14   4       10.34       10.60      5.25 o 
   4  14   4        1.46        1.28      5.24 o 
   5  14   4        0.24        2.33      5.34 o 
  -4  15   4        6.58       11.15      6.07 o 
  -3  15   4        0.23       -0.58      3.85 o 
  -2  15   4       20.68       24.18      4.43 o 
  -1  15   4        0.40        2.53      3.02 o 
   0  15   4        7.60       13.55      3.47 o 
   1  15   4        0.40        3.00      3.63 o 
   2  15   4       20.67       32.21      6.83 o 
   3  15   4        0.23        1.67      3.56 o 
   4  15   4        6.57       10.39      5.46 o 
  -3  16   4        3.91       -0.17      3.89 o 
  -2  16   4        0.70       -0.11      3.49 o 
  -1  16   4       36.09       35.11      4.93 o 
   0  16   4        9.59       11.49      5.45 o 
   1  16   4       36.09       44.14      5.25 o 
   2  16   4        0.70       -2.49      3.67 o 
   3  16   4        3.90        2.96      5.12 o 
  -2  17   4        9.41        9.94      4.37 o 
  -1  17   4        0.60       -0.63      3.40 o 
   0  17   4        1.05        4.26      5.50 o 
   2  17   4        9.42       14.03      6.16 o 
   0  18   4        2.12        0.58      5.17 o 
   1   0   5     1311.85     1256.62     10.82 o 
   2   0   5     1036.88     1029.40     10.50 o 
   3   0   5        2.80        0.61      0.88 o 
   4   0   5       67.11       70.38      2.97 o 
   5   0   5        0.14       -3.18      3.22 o 
   6   0   5       10.86       12.34      3.39 o 
   7   0   5        2.97       -0.50      2.95 o 
  -6   1   5       25.82       25.10      5.47 o 
  -5   1   5       48.49       46.00      4.10 o 
  -4   1   5       25.01       23.65      1.94 o 
  -3   1   5      346.78      347.71      6.82 o 
  -2   1   5      366.63      345.05      4.98 o 
  -1   1   5     2122.23     2147.78     16.99 o 
   0   1   5     2610.90     2517.62     24.24 o 
   1   1   5     2121.41     2145.33     15.01 o 
   2   1   5      366.39      357.32      4.52 o 
   3   1   5      347.25      339.54      4.72 o 
   4   1   5       25.02       23.55      2.22 o 
   5   1   5       48.34       51.26      3.43 o 
   6   1   5       25.83       24.52      3.96 o 
   7   1   5        2.31        5.43      3.46 o 
  -7   2   5        7.81        7.58      5.34 o 
  -6   2   5        7.20        8.92      4.45 o 
  -5   2   5       77.39       89.09      4.18 o 
  -4   2   5        1.99        0.12      1.21 o 
  -3   2   5       54.72       58.51      3.12 o 
  -2   2   5      219.97      221.96      6.46 o 
  -1   2   5     1715.91     1694.50     17.79 o 
   0   2   5     9607.58     9484.37     68.87 o 
   1   2   5     1715.97     1696.26     14.87 o 
   2   2   5      219.68      219.18      3.33 o 
   3   2   5       54.65       57.77      1.73 o 
   4   2   5        2.00        1.53      1.31 o 
   5   2   5       77.39       83.80      5.74 o 
   6   2   5        7.20       10.48      3.16 o 
   7   2   5        7.81       10.83      4.62 o 
  -7   3   5        2.55       -3.61      4.52 o 
  -6   3   5       30.49       33.63      4.58 o 
  -5   3   5      108.40      109.59      4.60 o 
  -4   3   5       52.77       55.92      3.91 o 
  -3   3   5       12.56        9.19      1.88 o 
  -2   3   5       26.59       29.84      2.34 o 
  -1   3   5      993.40      924.34     11.71 o 
   0   3   5      192.88      205.59      3.29 o 
   1   3   5      993.75      930.77      9.60 o 
   2   3   5       26.59       25.26      1.22 o 
   3   3   5       12.55       12.20      1.27 o 
   4   3   5       52.74       54.18      2.91 o 
   5   3   5      108.51      109.69      5.86 o 
   6   3   5       30.52       29.66      4.12 o 
   7   3   5        2.56        1.46      3.24 o 
  -7   4   5        2.24       -2.98      3.22 o 
  -6   4   5        2.48        4.09      2.88 o 
  -5   4   5       19.85        9.75      4.76 o 
  -4   4   5       74.48       84.90      4.63 o 
  -3   4   5      157.32      152.29      3.54 o 
  -2   4   5      519.74      542.87      6.12 o 
  -1   4   5      335.74      334.18      6.46 o 
   0   4   5       81.22       68.82      2.05 o 
   1   4   5      335.37      315.40      9.59 o 
   2   4   5      520.30      542.92      7.58 o 
   3   4   5      157.40      143.68      4.13 o 
   4   4   5       74.57       80.82      4.75 o 
   5   4   5       19.81       12.85      2.88 o 
   6   4   5        2.48        3.23      3.03 o 
   7   4   5        2.23        7.71      3.60 o 
  -7   5   5        8.09        9.68      4.08 o 
  -6   5   5       14.26       16.88      3.78 o 
  -5   5   5        4.08        4.95      2.62 o 
  -4   5   5      159.14      169.65      6.50 o 
  -3   5   5       52.24       50.39      3.70 o 
  -2   5   5      379.41      390.19      8.07 o 
  -1   5   5      155.99      161.39      2.36 o 
   0   5   5        1.40        0.89      0.67 o 
   1   5   5      156.22      161.41      5.11 o 
   2   5   5      379.50      376.36      6.28 o 
   3   5   5       52.16       50.28      2.82 o 
   4   5   5      159.24      161.70      5.46 o 
   5   5   5        4.08        5.39      2.52 o 
   6   5   5       14.32       11.55      3.26 o 
   7   5   5        8.09       11.09      3.93 o 
  -7   6   5        0.58       -0.19     11.18 o 
  -6   6   5        3.83        8.00      4.01 o 
  -5   6   5       13.96       10.03      5.33 o 
  -4   6   5      132.44      125.34      6.02 o 
  -3   6   5        8.60       11.01      2.42 o 
  -2   6   5       58.02       60.74      2.52 o 
  -1   6   5     1146.12     1174.89     10.52 o 
   0   6   5       34.23       29.28      1.65 o 
   1   6   5     1146.02     1141.18     10.76 o 
   2   6   5       58.04       57.53      2.78 o 
   3   6   5        8.57        9.44      1.69 o 
   4   6   5      132.44      124.38      4.53 o 
   5   6   5       13.94       13.15      3.14 o 
   6   6   5        3.82        1.55      2.66 o 
   7   6   5        0.58        3.73      3.49 o 
  -7   7   5        2.66       13.26      6.07 o 
  -6   7   5        4.19        4.39      3.11 o 
  -5   7   5        3.10        4.89      2.72 o 
  -4   7   5      111.57      117.22      6.02 o 
  -3   7   5       91.86       92.85      4.79 o 
  -2   7   5        7.85        7.00      5.35 o 
  -1   7   5      225.28      250.11      3.78 o 
   0   7   5       23.96       21.37      1.53 o 
   1   7   5      225.40      254.02      5.06 o 
   2   7   5        7.83        7.59      1.36 o 
   3   7   5       91.88       92.01      3.36 o 
   4   7   5      111.54      116.60      5.31 o 
   5   7   5        3.11        5.78      2.27 o 
   6   7   5        4.20        5.95      3.19 o 
   7   7   5        2.67        4.27      4.37 o 
  -6   8   5        5.55        8.71      3.83 o 
  -5   8   5       10.12        5.06      4.64 o 
  -4   8   5      101.09      119.55      9.53 o 
  -3   8   5       74.79       74.14      5.05 o 
  -2   8   5      168.43      162.78      6.13 o 
  -1   8   5       39.33       37.05      1.81 o 
   0   8   5       82.66       90.42      2.68 o 
   1   8   5       39.25       41.66      2.25 o 
   2   8   5      168.31      166.80      4.11 o 
   3   8   5       74.74       74.01      3.30 o 
   4   8   5      101.13      102.72      4.02 o 
   5   8   5       10.14       11.90      5.12 o 
   6   8   5        5.54        7.75      3.67 o 
   7   8   5        1.04       -0.09      4.16 o 
  -6   9   5        1.06        0.86      3.45 o 
  -5   9   5        8.50        8.39      3.26 o 
  -4   9   5        7.43        3.90      3.71 o 
  -3   9   5      107.53      114.74      6.05 o 
  -2   9   5       49.56       57.75      7.03 o 
  -1   9   5        1.17        1.15      1.22 o 
   0   9   5      280.72      308.72      5.55 o 
   1   9   5        1.18        0.37      1.10 o 
   2   9   5       49.63       58.70      4.10 o 
   3   9   5      107.27      106.88      5.06 o 
   4   9   5        7.40        2.54      2.43 o 
   5   9   5        8.50       11.48      3.67 o 
   6   9   5        1.06       -0.83      3.05 o 
  -6  10   5        2.60        4.64      3.85 o 
  -5  10   5        7.57        6.42      3.38 o 
  -4  10   5       49.43       50.60      5.29 o 
  -3  10   5      178.59      169.36     14.68 o 
  -2  10   5      214.88      220.12      7.80 o 
  -1  10   5       12.37       11.44      1.96 o 
   0  10   5       59.05       56.65      2.74 o 
   1  10   5       12.35       12.76      2.51 o 
   2  10   5      214.72      218.14      5.14 o 
   3  10   5      178.64      171.98      4.84 o 
   4  10   5       49.50       53.63      5.52 o 
   5  10   5        7.58        9.95      5.79 o 
   6  10   5        2.60        1.68      3.51 o 
  -6  11   5        1.45        0.63      5.12 o 
  -5  11   5        8.28       13.39      4.18 o 
  -4  11   5        9.04        7.12      3.29 o 
  -3  11   5       32.93       36.80     11.78 o 
  -2  11   5       17.92       17.64      3.41 o 
  -1  11   5       71.76       71.51      5.11 o 
   0  11   5        0.13       -0.41      1.52 o 
   1  11   5       71.77       75.94      4.17 o 
   2  11   5       17.88       19.27      2.29 o 
   3  11   5       32.95       40.70      3.10 o 
   4  11   5        9.04       11.74      8.43 o 
   5  11   5        8.26        4.81      3.51 o 
   6  11   5        1.46        6.20      5.64 o 
  -5  12   5        0.06       -5.50      5.50 o 
  -4  12   5       15.79       13.74      7.34 o 
  -3  12   5       11.29        4.04      2.85 o 
  -2  12   5       36.08       30.08      4.02 o 
  -1  12   5       38.82       40.19      4.27 o 
   0  12   5       48.95       47.16      3.46 o 
   1  12   5       38.82       37.53      2.82 o 
   2  12   5       36.06       35.97      2.94 o 
   3  12   5       11.28        9.96      2.60 o 
   4  12   5       15.80       16.15      4.25 o 
   5  12   5        0.06       -0.36      3.77 o 
  -5  13   5        0.93        3.06      5.14 o 
  -4  13   5        2.33        3.53      3.39 o 
  -3  13   5       31.09       31.03      4.59 o 
  -2  13   5       43.27       45.16      5.82 o 
  -1  13   5        0.99       -0.09      2.27 o 
   0  13   5      189.52      184.42      7.19 o 
   1  13   5        0.98        4.78      2.14 o 
   2  13   5       43.31       45.83      3.42 o 
   3  13   5       31.06       37.86      6.42 o 
   4  13   5        2.33        2.93      3.49 o 
   5  13   5        0.93       10.09      4.51 o 
  -5  14   5        5.46        1.62      5.82 o 
  -4  14   5        5.63        1.28      3.53 o 
  -3  14   5       16.23       20.15      4.46 o 
  -2  14   5       10.15       13.89      3.59 o 
  -1  14   5        7.82        9.33      3.24 o 
   0  14   5        4.81        1.96      4.69 o 
   1  14   5        7.79       12.41      2.67 o 
   2  14   5       10.15        6.58      3.15 o 
   3  14   5       16.23       14.99      4.29 o 
   4  14   5        5.64        2.64      6.05 o 
   5  14   5        5.46        0.38      5.55 o 
  -4  15   5        3.60       -3.36      4.54 o 
  -3  15   5        8.37        9.64      3.99 o 
  -2  15   5        9.74        7.47      6.92 o 
  -1  15   5       13.18       16.74      4.49 o 
   0  15   5        1.77        3.67      5.54 o 
   1  15   5       13.18        4.15      3.60 o 
   2  15   5        9.74        8.75      4.71 o 
   3  15   5        8.36        6.18      3.82 o 
   4  15   5        3.60        1.31      4.15 o 
  -3  16   5        3.03        7.38      5.52 o 
  -2  16   5        1.28        8.58      3.73 o 
  -1  16   5        3.59        3.78      4.33 o 
   0  16   5        3.53       -1.94      3.51 o 
   1  16   5        3.60        4.88      5.08 o 
   2  16   5        1.28        1.31      4.67 o 
   3  16   5        3.03        0.96      5.27 o 
  -2  17   5        3.30       -1.56      5.09 o 
  -1  17   5        3.00        4.49      3.78 o 
   0  17   5        4.07       -0.66      5.11 o 
   1  17   5        3.01        4.79      5.88 o 
   2  17   5        3.31        8.81      5.52 o 
   0   0   6       87.82       82.70      4.30 o 
   1   0   6      500.00      497.28      4.91 o 
   2   0   6     1123.49     1185.24     15.18 o 
   3   0   6      124.29      131.29      3.33 o 
   4   0   6        3.30        2.62      1.29 o 
   5   0   6       13.90       14.45      3.99 o 
   6   0   6       25.51       27.25      6.01 o 
   7   0   6        4.31        4.40      5.15 o 
  -6   1   6        9.95       15.67      4.59 o 
  -5   1   6       42.46       42.25      5.50 o 
  -4   1   6        1.63        0.31      1.49 o 
  -3   1   6      131.61      134.08      3.52 o 
  -2   1   6      740.38      729.10      8.09 o 
  -1   1   6     1696.45     1650.99     14.18 o 
   0   1   6      769.88      801.93      7.38 o 
   1   1   6     1695.71     1669.07     15.62 o 
   2   1   6      740.14      726.87      7.29 o 
   3   1   6      131.52      127.88      3.32 o 
   4   1   6        1.62        1.71      1.43 o 
   5   1   6       42.60       47.78      3.45 o 
   6   1   6        9.97        6.84      2.88 o 
   7   1   6        0.11        3.27      3.17 o 
  -6   2   6       18.98       16.85      4.81 o 
  -5   2   6        5.30        3.34      4.57 o 
  -4   2   6        4.47        2.43      1.37 o 
  -3   2   6      504.19      485.54      7.33 o 
  -2   2   6        3.63        3.66      1.14 o 
  -1   2   6      745.55      751.46      9.76 o 
   0   2   6      403.54      400.16      4.18 o 
   1   2   6      744.92      751.83      6.56 o 
   2   2   6        3.64        5.41      0.82 o 
   3   2   6      504.13      503.67      5.15 o 
   4   2   6        4.48        4.37      1.47 o 
   5   2   6        5.29        2.42      2.29 o 
   6   2   6       18.99       17.85      3.66 o 
   7   2   6        1.27        4.97      3.07 o 
  -7   3   6        1.34       -4.07      4.65 o 
  -6   3   6       17.06       23.56      3.97 o 
  -5   3   6        1.69        2.68      1.81 o 
  -4   3   6       14.61       12.36      2.35 o 
  -3   3   6      269.62      261.24      6.55 o 
  -2   3   6       95.67      103.45      4.20 o 
  -1   3   6     1283.10     1242.58     14.83 o 
   0   3   6       40.98       43.19      1.95 o 
   1   3   6     1283.30     1247.11     12.19 o 
   2   3   6       95.61      105.18      2.10 o 
   3   3   6      269.61      266.46      5.03 o 
   4   3   6       14.54        9.92      2.45 o 
   5   3   6        1.69        3.40      2.47 o 
   6   3   6       17.06       17.70      3.60 o 
   7   3   6        1.35        2.54      3.32 o 
  -7   4   6        0.80       -4.15      4.63 o 
  -6   4   6       14.60       22.39      3.85 o 
  -5   4   6       27.74       27.29      4.12 o 
  -4   4   6       35.26       43.35      3.80 o 
  -3   4   6        4.30        2.77      1.78 o 
  -2   4   6       64.83       68.69      4.01 o 
  -1   4   6     1723.30     1663.25     19.30 o 
   0   4   6       33.84       30.62      1.54 o 
   1   4   6     1724.65     1698.64     25.44 o 
   2   4   6       64.94       71.69      2.76 o 
   3   4   6        4.25        5.17      1.50 o 
   4   4   6       35.28       39.41      3.60 o 
   5   4   6       27.77       30.79      3.90 o 
   6   4   6       14.58       17.29      3.77 o 
   7   4   6        0.80        5.80      3.46 o 
  -7   5   6        4.50        3.68      3.64 o 
  -6   5   6        0.55       -1.69      2.75 o 
  -5   5   6        1.93        2.70      6.48 o 
  -4   5   6      121.28      113.47      5.50 o 
  -3   5   6      121.10      127.41      5.11 o 
  -2   5   6       47.57       54.55      3.37 o 
  -1   5   6      109.79      109.95      3.33 o 
   0   5   6      185.58      191.39      4.20 o 
   1   5   6      109.74      108.01      5.10 o 
   2   5   6       47.68       50.54      2.61 o 
   3   5   6      121.00      117.44      3.97 o 
   4   5   6      121.25      121.17      6.59 o 
   5   5   6        1.94        4.24      2.88 o 
   6   5   6        0.55        1.52      4.12 o 
   7   5   6        4.51        7.60      3.55 o 
  -7   6   6        0.13       -1.56      3.48 o 
  -6   6   6       11.62        7.52      3.34 o 
  -5   6   6        0.25        2.84      2.57 o 
  -4   6   6      124.31      119.29      5.81 o 
  -3   6   6      256.81      269.15      7.67 o 
  -2   6   6       54.51       57.51      3.67 o 
  -1   6   6      295.42      310.98      3.84 o 
   0   6   6      106.35      101.89      2.50 o 
   1   6   6      295.36      291.98      5.45 o 
   2   6   6       54.58       55.47      2.81 o 
   3   6   6      256.72      253.97      5.85 o 
   4   6   6      124.33      115.46      5.95 o 
   5   6   6        0.25        0.25      2.34 o 
   6   6   6       11.61       13.73      2.79 o 
   7   6   6        0.13        0.71      4.02 o 
  -7   7   6        0.62        0.45      3.70 o 
  -6   7   6       18.13       12.48      9.10 o 
  -5   7   6       29.31       33.80      4.54 o 
  -4   7   6        4.20        4.67      2.45 o 
  -3   7   6      106.81      114.11      7.33 o 
  -2   7   6       40.04       33.19      3.34 o 
  -1   7   6      172.75      172.97      5.74 o 
   0   7   6      135.09      137.21      3.67 o 
   1   7   6      172.74      171.37      3.76 o 
   2   7   6       40.07       37.35      2.30 o 
   3   7   6      106.83      109.59      4.10 o 
   4   7   6        4.22        6.17      1.70 o 
   5   7   6       29.32       31.45      3.40 o 
   6   7   6       18.12       19.87      9.83 o 
   7   7   6        0.62       -0.36      4.04 o 
  -6   8   6        8.50       15.07      4.20 o 
  -5   8   6        9.31        8.60      3.29 o 
  -4   8   6       82.41       69.32      8.57 o 
  -3   8   6       80.38       72.47      5.06 o 
  -2   8   6       12.70       10.79      2.35 o 
  -1   8   6      108.69      103.51      3.39 o 
   0   8   6       11.74        7.99      1.24 o 
   1   8   6      108.83      100.13      3.12 o 
   2   8   6       12.71       11.37      1.55 o 
   3   8   6       80.40       82.09      4.25 o 
   4   8   6       82.41       76.92      3.75 o 
   5   8   6        9.30       12.30      5.49 o 
   6   8   6        8.52       11.18      3.79 o 
   7   8   6        3.18        5.90      4.76 o 
  -6   9   6        2.23        2.60      3.47 o 
  -5   9   6       18.73       17.56      4.76 o 
  -4   9   6       14.04       15.56      4.51 o 
  -3   9   6       49.02       44.80      4.41 o 
  -2   9   6       39.38       38.50      3.85 o 
  -1   9   6      150.42      155.83      4.38 o 
   0   9   6      229.72      249.20      4.65 o 
   1   9   6      150.16      145.70      3.82 o 
   2   9   6       39.32       40.04      2.61 o 
   3   9   6       48.98       43.69      3.05 o 
   4   9   6       14.02       13.17      2.17 o 
   5   9   6       18.68       20.27      3.98 o 
   6   9   6        2.23        2.90      6.47 o 
  -6  10   6        8.73        4.61      3.99 o 
  -5  10   6        6.68       12.60      3.75 o 
  -4  10   6        7.26        1.91      3.20 o 
  -3  10   6        9.44       11.27      3.00 o 
  -2  10   6        5.31        2.76      2.40 o 
  -1  10   6      132.18      124.40      5.71 o 
   0  10   6      178.27      173.24      5.63 o 
   1  10   6      132.23      128.95      4.87 o 
   2  10   6        5.29        3.32      1.56 o 
   3  10   6        9.46       10.59      1.99 o 
   4  10   6        7.25        2.48      2.13 o 
   5  10   6        6.69        3.74      3.23 o 
   6  10   6        8.74       12.33      5.82 o 
  -6  11   6        1.10       12.86      6.32 o 
  -5  11   6        0.13        0.07      2.99 o 
  -4  11   6       10.83       11.04      3.37 o 
  -3  11   6       10.20       15.44      3.39 o 
  -2  11   6        3.91        3.79      2.32 o 
  -1  11   6      111.26      101.91     14.03 o 
   0  11   6       10.54        7.73      1.91 o 
   1  11   6      111.31      110.00      4.67 o 
   2  11   6        3.93        4.22      1.71 o 
   3  11   6       10.21       11.16      2.20 o 
   4  11   6       10.83        7.18      3.34 o 
   5  11   6        0.13        2.27      3.46 o 
   6  11   6        1.10        5.45      5.36 o 
  -5  12   6        0.49       -0.30      8.91 o 
  -4  12   6       15.79       14.02      3.89 o 
  -3  12   6       11.85       13.85      6.53 o 
  -2  12   6       27.76       27.10      4.15 o 
  -1  12   6       60.18       58.55      8.75 o 
   0  12   6       12.97       21.03      3.16 o 
   1  12   6       60.21       62.07      4.89 o 
   2  12   6       27.76       36.09      3.56 o 
   3  12   6       11.84       14.82      2.50 o 
   4  12   6       15.82        8.85      3.66 o 
   5  12   6        0.48       -3.13      3.13 o 
  -5  13   6        8.53       11.32      5.52 o 
  -4  13   6        2.36       -0.90      3.34 o 
  -3  13   6       26.32       21.06      4.12 o 
  -2  13   6       10.61        8.29      3.08 o 
  -1  13   6        6.71        3.03      2.74 o 
   0  13   6       18.26       23.53      4.58 o 
   1  13   6        6.71        7.45      2.30 o 
   2  13   6       10.61       10.27      2.29 o 
   3  13   6       26.33       18.69      4.07 o 
   4  13   6        2.37        3.14      3.77 o 
   5  13   6        8.51        6.62      5.93 o 
  -4  14   6        0.21        3.39      3.61 o 
  -3  14   6        6.57       11.94      3.86 o 
  -2  14   6        3.44        6.97      3.15 o 
  -1  14   6        1.11        0.37      2.65 o 
   0  14   6       39.08       32.50      8.27 o 
   1  14   6        1.11       -0.74      2.43 o 
   2  14   6        3.45        1.30      2.94 o 
   3  14   6        6.59       11.00      3.87 o 
   4  14   6        0.21       -0.31      3.51 o 
  -4  15   6        4.18       -2.41      5.23 o 
  -3  15   6        2.74        1.32      3.47 o 
  -2  15   6        9.69        8.15      3.55 o 
  -1  15   6        4.38        4.70      3.78 o 
   0  15   6        8.99        7.38      5.27 o 
   1  15   6        4.37        2.95      2.51 o 
   2  15   6        9.71        9.65      3.53 o 
   3  15   6        2.73        5.83      4.78 o 
   4  15   6        4.17       -1.88      3.92 o 
  -3  16   6        2.08       -3.66      5.14 o 
  -2  16   6        3.26        5.17      5.73 o 
  -1  16   6        2.88        7.56      3.86 o 
   0  16   6        0.50        0.25      8.27 o 
   1  16   6        2.87        4.79      5.36 o 
   2  16   6        3.26        5.99      4.78 o 
   3  16   6        2.08        2.79      5.28 o 
  -2  17   6        3.02       -4.48      4.97 o 
  -1  17   6        0.19       -3.27      7.46 o 
   0  17   6        0.04        5.28      5.31 o 
   1  17   6        0.19        4.54      5.52 o 
   2  17   6        3.02       -2.10      4.98 o 
   1   0   7      362.89      368.02      4.22 o 
   2   0   7     1529.84     1690.54     30.93 o 
   3   0   7       21.20       16.32      1.52 o 
   4   0   7        2.38        5.26      1.87 o 
   5   0   7       44.65       46.00      5.37 o 
   6   0   7       34.39       49.03      7.47 o 
   7   0   7        2.54        5.08      4.41 o 
  -7   1   7        4.38        5.97      5.03 o 
  -5   1   7       21.21       18.43      4.34 o 
  -4   1   7      175.54      185.30      5.52 o 
  -3   1   7       32.03       30.96      2.35 o 
  -2   1   7      556.84      591.97      8.51 o 
  -1   1   7      541.02      557.21      6.70 o 
   0   1   7      202.30      196.11      2.88 o 
   1   1   7      540.36      553.14      7.25 o 
   2   1   7      557.29      591.31      5.43 o 
   3   1   7       31.90       30.35      1.60 o 
   4   1   7      175.52      185.31      4.97 o 
   5   1   7       21.28       29.61      3.91 o 
   6   1   7       10.64        7.11      3.06 o 
   7   1   7        4.39        7.63      4.98 o 
  -6   2   7       28.17       28.31      6.01 o 
  -5   2   7       12.71        9.24      3.59 o 
  -4   2   7      128.52      136.06      4.28 o 
  -3   2   7        4.10        3.21      1.21 o 
  -2   2   7      384.74      413.23      6.03 o 
  -1   2   7      225.32      214.57      5.17 o 
   0   2   7       78.31       72.33      2.52 o 
   1   2   7      225.48      220.48      3.00 o 
   2   2   7      384.90      394.92      4.89 o 
   3   2   7        4.10        2.98      1.02 o 
   4   2   7      128.40      130.45      4.16 o 
   5   2   7       12.71       15.74      3.18 o 
   6   2   7       28.20       24.19      4.17 o 
   7   2   7        2.14        1.73      3.30 o 
  -6   3   7        8.43        3.04      4.32 o 
  -5   3   7        6.74        6.33      2.08 o 
  -4   3   7      143.86      139.70      4.49 o 
  -3   3   7      182.57      189.52      5.55 o 
  -2   3   7     1435.57     1471.48     28.08 o 
  -1   3   7      229.72      219.19      6.15 o 
   0   3   7      233.61      228.60      3.86 o 
   1   3   7      229.84      228.44      4.30 o 
   2   3   7     1436.04     1477.51     11.99 o 
   3   3   7      182.53      193.63      5.29 o 
   4   3   7      143.73      144.31      8.68 o 
   5   3   7        6.73        9.37      2.96 o 
   6   3   7        8.43       13.22      3.43 o 
   7   3   7        2.04        3.43      3.26 o 
  -7   4   7        6.25        3.44      4.90 o 
  -6   4   7       26.99       31.07      4.46 o 
  -5   4   7      149.63      160.32      6.63 o 
  -4   4   7      134.34      129.76      5.41 o 
  -3   4   7       13.88       15.71      2.36 o 
  -2   4   7      349.61      338.06      7.31 o 
  -1   4   7      102.82      110.86      8.76 o 
   0   4   7       64.31       68.72      2.17 o 
   1   4   7      102.48       96.81      2.96 o 
   2   4   7      349.21      338.10      6.07 o 
   3   4   7       13.93       12.72      1.86 o 
   4   4   7      134.48      125.79      4.60 o 
   5   4   7      149.70      155.25      6.98 o 
   6   4   7       27.01       31.59      4.54 o 
   7   4   7        6.26       12.59      4.09 o 
  -7   5   7        0.57       -0.41      3.68 o 
  -6   5   7        0.16        0.08      2.89 o 
  -5   5   7       34.41       40.58      4.37 o 
  -4   5   7      163.09      171.74      6.53 o 
  -3   5   7       82.33       84.41      6.11 o 
  -2   5   7       11.85       10.59      1.91 o 
  -1   5   7     1241.45     1266.03     12.41 o 
   0   5   7      169.17      179.83      5.14 o 
   1   5   7     1241.78     1248.79     15.92 o 
   2   5   7       11.82       10.73      1.57 o 
   3   5   7       82.37       81.77      3.62 o 
   4   5   7      163.23      166.48      5.30 o 
   5   5   7       34.32       39.70      4.52 o 
   6   5   7        0.16        0.20      2.50 o 
   7   5   7        0.58        1.43      5.22 o 
  -7   6   7        3.34       -2.26      3.54 o 
  -6   6   7       11.92       19.00      3.15 o 
  -5   6   7        0.50        6.01      4.86 o 
  -4   6   7       90.43       87.69      5.94 o 
  -3   6   7       55.81       54.95      4.06 o 
  -2   6   7       54.75       54.54     12.18 o 
  -1   6   7      186.18      186.84      2.74 o 
   0   6   7       86.03      100.31      2.53 o 
   1   6   7      185.98      187.17      4.36 o 
   2   6   7       54.79       51.41      2.82 o 
   3   6   7       55.92       59.73      3.31 o 
   4   6   7       90.47       87.97      4.28 o 
   5   6   7        0.51        1.42      2.36 o 
   6   6   7       11.94       12.85      3.64 o 
   7   6   7        3.35       -3.25      3.25 o 
  -7   7   7        1.79        9.73      5.63 o 
  -6   7   7       13.61       16.72      7.17 o 
  -5   7   7       31.10       25.52      3.93 o 
  -4   7   7      164.47      168.23      8.31 o 
  -3   7   7      121.06      119.82     10.99 o 
  -2   7   7       27.57       30.66      3.16 o 
  -1   7   7        7.70       11.11      1.46 o 
   0   7   7       38.49       37.56      1.89 o 
   1   7   7        7.72        9.33      1.85 o 
   2   7   7       27.61       26.47      3.07 o 
   3   7   7      121.06      137.99      4.58 o 
   4   7   7      164.50      167.82      9.46 o 
   5   7   7       31.13       31.18      3.37 o 
   6   7   7       13.62        7.60      4.61 o 
   7   7   7        1.79        2.41      4.49 o 
  -7   8   7        1.12        4.90      5.50 o 
  -6   8   7        4.09        2.48      4.15 o 
  -5   8   7        1.06        1.79      2.89 o 
  -4   8   7        5.12       10.07      2.91 o 
  -3   8   7      119.74      112.70      6.23 o 
  -2   8   7       20.07       15.97      2.69 o 
  -1   8   7      113.72      105.42      3.47 o 
   0   8   7       38.26       39.28      2.06 o 
   1   8   7      113.74      108.42      4.01 o 
   2   8   7       20.12       18.15      1.89 o 
   3   8   7      119.63      120.17      4.00 o 
   4   8   7        5.10        6.18      1.83 o 
   5   8   7        1.06        0.69      2.15 o 
   6   8   7        4.08        0.95      3.12 o 
   7   8   7        1.12       -1.21      4.59 o 
  -6   9   7        2.68        3.54      4.82 o 
  -5   9   7        0.66        0.37      2.81 o 
  -4   9   7        3.69       -1.48      2.25 o 
  -3   9   7      108.67      124.16      6.20 o 
  -2   9   7        9.55        3.08      2.18 o 
  -1   9   7       30.57       28.13      4.16 o 
   0   9   7      203.67      205.15      4.27 o 
   1   9   7       30.58       31.44      2.39 o 
   2   9   7        9.49        4.92      1.53 o 
   3   9   7      108.60      111.37      6.44 o 
   4   9   7        3.70        3.44      1.79 o 
   5   9   7        0.66        1.52      2.40 o 
   6   9   7        2.68        6.71      3.70 o 
  -6  10   7        3.38        4.70      5.38 o 
  -5  10   7        0.09        4.23      4.48 o 
  -4  10   7        7.14        4.47      4.06 o 
  -3  10   7       16.00       19.93      3.57 o 
  -2  10   7       18.58       13.79      2.98 o 
  -1  10   7       98.01       95.66      5.44 o 
   0  10   7       58.32       57.72      3.41 o 
   1  10   7       98.01      103.87      3.56 o 
   2  10   7       18.54       12.02      1.94 o 
   3  10   7       16.08       14.39      2.38 o 
   4  10   7        7.17        8.07      2.11 o 
   5  10   7        0.09        1.23      3.46 o 
   6  10   7        3.38        1.34      4.92 o 
  -6  11   7        6.50       12.06      6.40 o 
  -5  11   7        1.42        0.33      3.16 o 
  -4  11   7        3.93        8.49      3.28 o 
  -3  11   7       26.13       30.02      4.34 o 
  -2  11   7        1.90        1.23      2.51 o 
  -1  11   7       27.55       33.37      4.05 o 
   0  11   7       37.74       41.50      3.26 o 
   1  11   7       27.59       28.35      2.95 o 
   2  11   7        1.89        1.28      1.64 o 
   3  11   7       26.17       28.63      2.77 o 
   4  11   7        3.93        0.68      2.93 o 
   5  11   7        1.42        3.03      3.57 o 
   6  11   7        6.51        5.85      5.85 o 
  -5  12   7        0.49       -3.18      3.18 o 
  -4  12   7        4.91        3.93      4.37 o 
  -3  12   7       15.22       14.27      3.53 o 
  -2  12   7        5.66        5.74      3.52 o 
  -1  12   7       14.82       17.46      3.45 o 
   0  12   7       50.24       59.73      3.88 o 
   1  12   7       14.82       14.35      2.54 o 
   2  12   7        5.65        6.05      2.47 o 
   3  12   7       15.21       16.87      4.10 o 
   4  12   7        4.91        2.53      3.15 o 
   5  12   7        0.49        4.59      4.01 o 
  -5  13   7        1.25        4.32      5.97 o 
  -4  13   7        1.18       -1.95      3.31 o 
  -3  13   7        1.49        2.72      3.04 o 
  -2  13   7        0.16       -0.34      2.56 o 
  -1  13   7        0.21       -1.14      2.43 o 
   0  13   7       25.35       20.92      3.77 o 
   1  13   7        0.21        4.38      2.17 o 
   2  13   7        0.16        3.34      2.28 o 
   3  13   7        1.48        1.30      2.33 o 
   4  13   7        1.18       -0.76      3.48 o 
   5  13   7        1.25        0.17      5.55 o 
  -4  14   7        0.49       -1.25      4.59 o 
  -3  14   7        5.74        4.27      3.39 o 
  -2  14   7        5.94        7.18      3.31 o 
  -1  14   7        3.57        3.84      4.05 o 
   0  14   7        0.90        2.62      2.93 o 
   1  14   7        3.57       -0.13      2.24 o 
   2  14   7        5.93        2.37      3.00 o 
   3  14   7        5.75        7.87      5.12 o 
   4  14   7        0.48        0.18      3.46 o 
  -4  15   7        2.80        0.27      5.75 o 
  -3  15   7        1.60       -0.79      3.35 o 
  -2  15   7        0.79       -0.02      2.93 o 
  -1  15   7       10.27        6.18      3.49 o 
   0  15   7        9.42       11.36      3.69 o 
   1  15   7       10.26       10.45      2.83 o 
   2  15   7        0.79        1.41      3.39 o 
   3  15   7        1.60        8.97      5.30 o 
   4  15   7        2.80       -1.30      4.10 o 
  -3  16   7        3.32       13.87      6.72 o 
  -2  16   7        1.47        0.74      3.47 o 
  -1  16   7       15.82       16.16      4.43 o 
   0  16   7        0.46       -0.61      3.26 o 
   1  16   7       15.83       16.41      6.08 o 
   2  16   7        1.47        0.43      4.65 o 
   3  16   7        3.33       -0.87      5.27 o 
  -2  17   7        0.91       -0.54      5.01 o 
  -1  17   7        2.69        5.07      4.14 o 
   0  17   7        1.38       -0.79      3.35 o 
   1  17   7        2.68       -1.29      5.08 o 
   2  17   7        0.91       -1.69      5.06 o 
   0   0   8      777.81      808.76     10.35 o 
   1   0   8      212.90      214.96      3.23 o 
   2   0   8        0.28        2.32      0.82 o 
   3   0   8      358.97      419.72     11.31 o 
   4   0   8        0.18       -0.19      1.63 o 
   5   0   8       41.04       41.55      4.45 o 
   6   0   8        6.85        1.66      3.83 o 
   7   0   8        6.55        2.84      4.30 o 
  -7   1   8        4.69        3.17      4.81 o 
  -6   1   8       10.62       18.24      5.66 o 
  -5   1   8      191.30      186.20      9.58 o 
  -4   1   8      192.15      191.89      8.50 o 
  -3   1   8      252.83      269.62      5.93 o 
  -2   1   8       28.59       28.93      1.82 o 
  -1   1   8       29.53       29.38      1.40 o 
   0   1   8      580.29      611.25      6.07 o 
   1   1   8       29.39       30.23      1.28 o 
   2   1   8       28.54       24.94      1.94 o 
   3   1   8      252.67      255.37      4.33 o 
   4   1   8      192.31      193.40      5.21 o 
   5   1   8      191.36      194.08     11.27 o 
   6   1   8       10.64       17.84      7.88 o 
   7   1   8        4.69       -1.77      4.41 o 
  -6   2   8        3.06        7.17      4.34 o 
  -5   2   8        4.88        6.57      3.63 o 
  -4   2   8       30.09       28.96      2.52 o 
  -3   2   8        7.23        8.41      2.88 o 
  -2   2   8      210.58      216.19      4.97 o 
  -1   2   8      776.91      762.75     11.14 o 
   0   2   8      196.07      207.49      4.99 o 
   1   2   8      776.58      766.01      7.37 o 
   2   2   8      210.26      219.05      3.56 o 
   3   2   8        7.29        9.05      1.51 o 
   4   2   8       30.11       33.75      5.48 o 
   5   2   8        4.88        2.98      2.57 o 
   6   2   8        3.06       -0.75      2.69 o 
   7   2   8        3.67        0.86      3.43 o 
  -6   3   8        9.84        9.41      4.70 o 
  -5   3   8      101.15      112.77     12.76 o 
  -4   3   8      154.59      145.51      4.68 o 
  -3   3   8       37.83       36.57      2.51 o 
  -2   3   8      624.66      629.75     25.04 o 
  -1   3   8      909.01      979.65     10.49 o 
   0   3   8      311.87      321.64      4.10 o 
   1   3   8      908.02      979.09      8.41 o 
   2   3   8      624.75      642.42      6.51 o 
   3   3   8       37.87       37.19      1.87 o 
   4   3   8      154.41      151.13     14.90 o 
   5   3   8      101.26      119.81     18.94 o 
   6   3   8        9.83        8.28      4.14 o 
   7   3   8        1.78        3.96      3.61 o 
  -6   4   8        1.53        0.65      2.80 o 
  -5   4   8       66.32       79.85      4.90 o 
  -4   4   8       46.09       52.49      4.05 o 
  -3   4   8        1.66        1.29      1.54 o 
  -2   4   8      319.71      323.91      7.27 o 
  -1   4   8       93.90       83.85      3.51 o 
   0   4   8      646.21      633.43      7.52 o 
   1   4   8       94.00       88.66      2.19 o 
   2   4   8      319.95      340.00      8.26 o 
   3   4   8        1.66        1.03      2.47 o 
   4   4   8       46.08       45.23      3.41 o 
   5   4   8       66.39       72.22      8.64 o 
   6   4   8        1.54       -0.95      2.76 o 
   7   4   8        1.17       -2.02      4.84 o 
  -7   5   8        2.50       -1.42      5.41 o 
  -6   5   8        5.22       14.35      7.13 o 
  -5   5   8       18.38       19.39      2.94 o 
  -4   5   8       19.28       15.87      2.95 o 
  -3   5   8       39.53       46.85      3.73 o 
  -2   5   8      133.68      122.38      4.62 o 
  -1   5   8       21.74       22.46      1.59 o 
   0   5   8       14.32       17.08      1.77 o 
   1   5   8       21.83       23.90      1.95 o 
   2   5   8      133.66      122.73      3.88 o 
   3   5   8       39.46       47.69      4.22 o 
   4   5   8       19.26       16.30      2.49 o 
   5   5   8       18.42       16.20      3.31 o 
   6   5   8        5.23        4.29      3.01 o 
   7   5   8        2.49        2.52      4.92 o 
  -7   6   8        0.38        1.42      3.87 o 
  -6   6   8        7.07        1.37      3.20 o 
  -5   6   8       12.57       14.94      3.37 o 
  -4   6   8       40.01       38.64      4.14 o 
  -3   6   8       42.59       37.09      3.64 o 
  -2   6   8       96.77      108.00      4.75 o 
  -1   6   8       80.83       77.96      2.67 o 
   0   6   8       45.31       41.69      3.84 o 
   1   6   8       80.99       77.77      2.98 o 
   2   6   8       96.60       95.89      3.53 o 
   3   6   8       42.68       41.62      3.38 o 
   4   6   8       40.01       42.62      3.50 o 
   5   6   8       12.55       17.73      7.34 o 
   6   6   8        7.09        6.42      3.35 o 
   7   6   8        0.38        0.82      3.83 o 
  -7   7   8        0.24        1.81      5.09 o 
  -6   7   8        6.28        2.62      3.76 o 
  -5   7   8       14.00       14.19      3.39 o 
  -4   7   8       82.62       82.43      5.53 o 
  -3   7   8       22.39       22.17      3.15 o 
  -2   7   8       20.23       17.23      2.60 o 
  -1   7   8      146.71      159.85      3.95 o 
   0   7   8       15.38       17.55      1.57 o 
   1   7   8      146.66      138.45      4.07 o 
   2   7   8       20.16       16.76      2.11 o 
   3   7   8       22.40       27.39      2.73 o 
   4   7   8       82.66       79.43      4.37 o 
   5   7   8       14.04       12.97      2.75 o 
   6   7   8        6.26       -0.77      2.40 o 
   7   7   8        0.24       -3.40      3.50 o 
  -6   8   8        1.44       -0.12      3.67 o 
  -5   8   8        2.19        1.29      2.86 o 
  -4   8   8       63.49       59.94      5.24 o 
  -3   8   8       62.72       53.03      4.96 o 
  -2   8   8       10.44       12.28      6.36 o 
  -1   8   8       50.60       59.23      4.10 o 
   0   8   8       21.08       18.53      2.39 o 
   1   8   8       50.61       52.01      2.60 o 
   2   8   8       10.43        9.15      1.67 o 
   3   8   8       62.68       52.87      3.12 o 
   4   8   8       63.49       64.28      3.65 o 
   5   8   8        2.18       -1.05      1.70 o 
   6   8   8        1.45        0.07      3.02 o 
  -6   9   8        0.90        4.55      5.21 o 
  -5   9   8        1.98        3.92      3.10 o 
  -4   9   8       25.05       21.31      3.82 o 
  -3   9   8        7.09        6.30      2.75 o 
  -2   9   8       13.58       14.33      2.84 o 
  -1   9   8      113.79      111.09      8.09 o 
   0   9   8       74.41       79.02      3.62 o 
   1   9   8      113.71      107.38      4.28 o 
   2   9   8       13.57       13.96      1.93 o 
   3   9   8        7.10        7.33      1.87 o 
   4   9   8       25.03       29.46      2.86 o 
   5   9   8        1.98        0.62      2.41 o 
   6   9   8        0.91        4.50      3.53 o 
  -6  10   8        1.04       -0.46      4.95 o 
  -5  10   8        0.89        0.39      3.02 o 
  -4  10   8       11.61        6.83      3.16 o 
  -3  10   8       14.12       22.29      3.72 o 
  -2  10   8        4.69        5.50      4.40 o 
  -1  10   8       41.38       40.57      8.95 o 
   0  10   8       26.68       27.27      2.62 o 
   1  10   8       41.38       42.58      3.26 o 
   2  10   8        4.70        7.73      2.07 o 
   3  10   8       14.13       16.99      2.38 o 
   4  10   8       11.61        7.74      2.16 o 
   5  10   8        0.88        3.76      4.69 o 
   6  10   8        1.04       -1.86      4.16 o 
  -6  11   8        0.01        8.94      5.82 o 
  -5  11   8        1.44        2.78      3.36 o 
  -4  11   8        1.84        6.61      4.04 o 
  -3  11   8       25.28       25.16      3.99 o 
  -2  11   8        4.89        3.48      2.39 o 
  -1  11   8       50.95       49.36      4.65 o 
   0  11   8       53.40       53.38      3.61 o 
   1  11   8       50.96       51.53      6.27 o 
   2  11   8        4.86        2.50      1.68 o 
   3  11   8       25.27       26.45      4.28 o 
   4  11   8        1.84        1.97      1.93 o 
   5  11   8        1.44       -2.90      3.24 o 
   6  11   8        0.01        7.87      5.11 o 
  -5  12   8        2.27        5.41      5.82 o 
  -4  12   8        0.05       -0.13      2.88 o 
  -3  12   8        3.55        0.15      2.68 o 
  -2  12   8        8.36        2.23      2.75 o 
  -1  12   8        0.16       -1.65      2.17 o 
   0  12   8        3.06        3.39      2.57 o 
   1  12   8        0.16       -1.70      1.70 o 
   2  12   8        8.38        7.92      2.43 o 
   3  12   8        3.54        3.69      2.11 o 
   4  12   8        0.05        4.35      3.39 o 
   5  12   8        2.26        6.95      3.88 o 
  -5  13   8        0.15        1.92      5.90 o 
  -4  13   8        2.62        3.71      3.50 o 
  -3  13   8        0.34        0.38      3.59 o 
  -2  13   8        3.31       -2.52      2.52 o 
  -1  13   8        1.32        0.22      2.52 o 
   0  13   8        0.33       -2.26      2.27 o 
   1  13   8        1.32        0.66      2.02 o 
   2  13   8        3.31        4.69      2.34 o 
   3  13   8        0.34        0.99      2.06 o 
   4  13   8        2.62        7.02      3.86 o 
   5  13   8        0.15       -3.45      5.14 o 
  -4  14   8        1.53       -4.08      4.08 o 
  -3  14   8        0.63        1.69      4.25 o 
  -2  14   8        0.45       -1.15      5.23 o 
  -1  14   8        0.92        2.16      2.97 o 
   0  14   8        9.84        5.75      3.11 o 
   1  14   8        0.92       -2.10      2.12 o 
   2  14   8        0.45        0.82      2.43 o 
   3  14   8        0.63        2.49      4.52 o 
   4  14   8        1.53        1.38      3.94 o 
  -4  15   8        0.25       -3.89      5.47 o 
  -3  15   8        1.94        5.02      3.64 o 
  -2  15   8        0.57        4.71      3.57 o 
  -1  15   8        1.22       -2.52      2.84 o 
   0  15   8        0.76       -2.58      4.07 o 
   1  15   8        1.22       10.37      3.43 o 
   2  15   8        0.57       -2.81      2.81 o 
   3  15   8        1.94       -4.21      4.21 o 
   4  15   8        0.25       -1.67      5.20 o 
  -3  16   8        1.60       -4.34      4.34 o 
  -2  16   8        1.41       -3.39      3.39 o 
  -1  16   8        4.10       11.20      3.98 o 
   0  16   8        2.30       -0.89      3.36 o 
   1  16   8        4.10        5.69      3.65 o 
   2  16   8        1.41        2.55      3.57 o 
   3  16   8        1.60       -0.69      4.95 o 
  -1  17   8        8.48       22.01      6.84 o 
   0  17   8        0.10        3.04      3.93 o 
   1  17   8        8.48       10.15      6.15 o 
   1   0   9       37.40       41.78      1.66 o 
   2   0   9        4.06        5.12      1.01 o 
   3   0   9      119.30      121.98      3.36 o 
   4   0   9        0.82       -0.88      1.69 o 
   5   0   9      196.20      250.39     12.74 o 
   6   0   9        7.22       17.14      5.50 o 
   7   0   9        0.20       -4.00      4.00 o 
  -7   1   9        5.80       15.61      6.49 o 
  -6   1   9       33.60       46.14      7.82 o 
  -5   1   9       64.57       60.84      4.92 o 
  -4   1   9        2.18       10.10      2.32 o 
  -3   1   9      182.71      188.55      4.41 o 
  -2   1   9     2040.21     2086.74     18.72 o 
  -1   1   9     1023.03     1112.07     11.99 o 
   0   1   9      124.89      144.96      2.75 o 
   1   1   9     1022.63     1101.00     11.06 o 
   2   1   9     2040.86     2113.20     15.93 o 
   3   1   9      182.67      192.41      6.75 o 
   4   1   9        2.16        4.00      1.64 o 
   5   1   9       64.56       72.41      6.80 o 
   6   1   9       33.59       38.87      6.98 o 
   7   1   9        5.80        9.76      5.39 o 
  -7   2   9        1.18        2.18      5.28 o 
  -5   2   9        3.73       10.29      3.97 o 
  -4   2   9      391.37      357.74      8.22 o 
  -3   2   9       86.56       85.78      3.73 o 
  -2   2   9      384.94      426.45      7.69 o 
  -1   2   9      415.84      404.20      5.95 o 
   0   2   9       54.56       54.98      1.76 o 
   1   2   9      415.12      414.03      4.63 o 
   2   2   9      385.56      429.47      6.78 o 
   3   2   9       86.63       86.02      2.78 o 
   4   2   9      390.99      365.40      9.84 o 
   5   2   9        3.77        2.24      2.65 o 
   6   2   9       32.01       25.82      4.36 o 
   7   2   9        1.19       -1.06      3.23 o 
  -6   3   9        2.75        4.38      4.45 o 
  -5   3   9        4.47        2.74      3.50 o 
  -4   3   9       33.83       37.52      3.93 o 
  -3   3   9      168.46      163.45      5.09 o 
  -2   3   9      460.73      465.37      7.13 o 
  -1   3   9      947.13      964.83     10.64 o 
   0   3   9      348.53      359.03      5.39 o 
   1   3   9      946.67      980.00     10.41 o 
   2   3   9      460.27      483.02      5.46 o 
   3   3   9      168.78      171.91      4.95 o 
   4   3   9       33.79       41.12      8.73 o 
   5   3   9        4.47        3.67      2.76 o 
   6   3   9        2.74        4.55      2.96 o 
   7   3   9        7.47        7.30      3.81 o 
  -6   4   9       11.59       17.29      5.61 o 
  -5   4   9      110.61      114.39      6.51 o 
  -4   4   9       15.46       15.97      2.28 o 
  -3   4   9       42.03       42.52      7.50 o 
  -2   4   9      296.39      285.40     11.37 o 
  -1   4   9       22.27       17.67      2.22 o 
   0   4   9      161.89      186.90      3.29 o 
   1   4   9       22.30       23.88      2.71 o 
   2   4   9      296.90      292.51      5.91 o 
   3   4   9       42.06       40.92      2.96 o 
   4   4   9       15.39       20.85      2.64 o 
   5   4   9      110.61      119.96      6.80 o 
   6   4   9       11.58       12.85      3.61 o 
   7   4   9        1.28        5.61      4.46 o 
  -7   5   9        0.00        7.25      5.88 o 
  -6   5   9        2.34       -0.70      5.01 o 
  -5   5   9       11.60       10.35      2.49 o 
  -4   5   9       11.76        8.20      3.11 o 
  -3   5   9      200.22      195.51      6.43 o 
  -2   5   9      325.71      314.84      7.61 o 
  -1   5   9      504.07      513.77     11.02 o 
   0   5   9        2.60        0.43      0.95 o 
   1   5   9      503.88      510.41      7.63 o 
   2   5   9      325.57      321.14      6.41 o 
   3   5   9      200.33      188.00      7.58 o 
   4   5   9       11.77        7.08      2.18 o 
   5   5   9       11.60        6.68      4.29 o 
   6   5   9        2.34        1.42      6.38 o 
   7   5   9        0.00        2.66      4.76 o 
  -7   6   9        3.31        5.73      4.11 o 
  -6   6   9        3.02        4.25      3.51 o 
  -5   6   9       18.79       15.55      3.96 o 
  -4   6   9      252.56      283.97      9.91 o 
  -3   6   9      172.72      163.03      7.46 o 
  -2   6   9       65.93       62.77      4.04 o 
  -1   6   9       45.47       48.90      3.01 o 
   0   6   9      168.25      192.40      4.17 o 
   1   6   9       45.51       49.81      2.81 o 
   2   6   9       66.08       64.35      3.27 o 
   3   6   9      172.68      175.67      5.29 o 
   4   6   9      252.54      270.13      7.10 o 
   5   6   9       18.77       22.07      3.88 o 
   6   6   9        3.00        1.37      3.07 o 
  -7   7   9        0.28       -4.57      4.57 o 
  -6   7   9        0.79        1.60      3.23 o 
  -5   7   9        0.78        0.17      2.58 o 
  -4   7   9        6.92        7.48      2.77 o 
  -3   7   9       27.30       21.48      4.24 o 
  -2   7   9        7.53        8.97      2.38 o 
  -1   7   9       29.04       27.55      3.00 o 
   0   7   9       12.46       10.29      1.90 o 
   1   7   9       28.93       28.78      2.36 o 
   2   7   9        7.56        5.56      2.29 o 
   3   7   9       27.22       23.94      2.70 o 
   4   7   9        6.92        7.95      2.28 o 
   5   7   9        0.77        2.22      2.19 o 
   6   7   9        0.79        0.42      3.25 o 
   7   7   9        0.28       -1.47      3.96 o 
  -6   8   9        0.69        2.00      4.73 o 
  -5   8   9        3.68        0.15      2.64 o 
  -4   8   9        8.87       11.06      3.12 o 
  -3   8   9       27.86       31.13      3.90 o 
  -2   8   9       26.27       25.98      3.36 o 
  -1   8   9      129.78      140.52     10.91 o 
   0   8   9       46.59       52.99      3.06 o 
   1   8   9      129.76      133.23      4.19 o 
   2   8   9       26.20       20.94      2.72 o 
   3   8   9       27.83       29.30      3.28 o 
   4   8   9        8.85        8.25      2.31 o 
   5   8   9        3.66        3.17      2.00 o 
   6   8   9        0.69       -2.43      2.43 o 
  -6   9   9        3.30        4.11      3.72 o 
  -5   9   9        9.81        4.73      3.26 o 
  -4   9   9        3.70        1.54      2.84 o 
  -3   9   9       27.78       34.37      4.36 o 
  -2   9   9      116.09      113.98      5.94 o 
  -1   9   9       20.40       14.01      2.68 o 
   0   9   9       37.79       36.49      2.82 o 
   1   9   9       20.38       22.18      3.15 o 
   2   9   9      116.17      108.92      3.82 o 
   3   9   9       27.75       31.31      2.74 o 
   4   9   9        3.70        2.26      1.74 o 
   5   9   9        9.82       12.63      3.29 o 
   6   9   9        3.29        0.35      3.34 o 
  -6  10   9        1.22       -4.63      4.63 o 
  -5  10   9        0.51        1.55      3.13 o 
  -4  10   9        0.18       -2.40      2.40 o 
  -3  10   9        3.86        0.89      2.49 o 
  -2  10   9       50.45       45.00      9.15 o 
  -1  10   9       40.16       39.08      4.10 o 
   0  10   9        1.71        3.80      1.79 o 
   1  10   9       40.19       35.40      3.15 o 
   2  10   9       50.41       52.39      3.21 o 
   3  10   9        3.85        0.03      1.70 o 
   4  10   9        0.18       -1.70      1.70 o 
   5  10   9        0.51       -1.90      2.89 o 
   6  10   9        1.22       -4.11      4.59 o 
  -5  11   9        2.38        1.25      3.25 o 
  -4  11   9        6.62        8.32      3.39 o 
  -3  11   9        6.16        3.04      2.82 o 
  -2  11   9        6.97        6.05      6.07 o 
  -1  11   9       14.35       17.04      3.19 o 
   0  11   9        0.37       -1.79      2.84 o 
   1  11   9       14.37       13.24      2.34 o 
   2  11   9        6.98        5.71      2.59 o 
   3  11   9        6.14        7.17      2.09 o 
   4  11   9        6.65        3.16      2.14 o 
   5  11   9        2.38        2.04      3.31 o 
  -5  12   9        0.92        1.25      4.92 o 
  -4  12   9        1.66       -0.75      3.09 o 
  -3  12   9        1.08        0.94      2.91 o 
  -2  12   9       11.60       17.96      3.77 o 
  -1  12   9        2.19        1.54      3.03 o 
   0  12   9        1.24        4.08      2.64 o 
   1  12   9        2.20        3.42      2.13 o 
   2  12   9       11.60       12.51      3.07 o 
   3  12   9        1.07        0.84      2.45 o 
   4  12   9        1.66       -2.40      2.94 o 
   5  12   9        0.92       -1.95      3.65 o 
  -5  13   9        3.30       -0.47      5.61 o 
  -4  13   9        0.07       -1.31      3.99 o 
  -3  13   9        0.23        1.65      3.11 o 
  -2  13   9        0.94       -2.66      2.66 o 
  -1  13   9        1.91       -0.70      2.55 o 
   0  13   9        0.03        0.64      2.76 o 
   1  13   9        1.91        1.60      2.13 o 
   2  13   9        0.94        0.37      2.11 o 
   3  13   9        0.23       -2.10      2.10 o 
   4  13   9        0.07       -1.26      4.23 o 
   5  13   9        3.30       -1.95      5.69 o 
  -4  14   9        4.69       -0.88      4.84 o 
  -3  14   9        0.26       -2.84      2.84 o 
  -2  14   9        0.85        0.06      2.80 o 
  -1  14   9        0.41       -1.92      2.66 o 
   0  14   9        0.05        1.98      6.46 o 
   1  14   9        0.42       -1.29      2.69 o 
   2  14   9        0.85       -3.21      3.21 o 
   3  14   9        0.26       -1.03      3.22 o 
   4  14   9        4.69        1.48      5.75 o 
  -3  15   9        1.95        1.21      5.36 o 
  -2  15   9        0.12        2.74      3.36 o 
  -1  15   9        0.67       -0.46      3.22 o 
   0  15   9        6.24       10.71      4.04 o 
   1  15   9        0.67       -1.44      3.11 o 
   2  15   9        0.12       -0.35      3.05 o 
   3  15   9        1.95        1.34      5.01 o 
  -2  16   9        2.90        3.97      5.33 o 
  -1  16   9        2.73        6.85      3.77 o 
   0  16   9        1.27       -0.43      3.31 o 
   1  16   9        2.74        3.03      3.51 o 
   2  16   9        2.91        2.85      3.44 o 
  -1  17   9        0.06       -0.87      5.44 o 
   0  17   9        0.68       -1.25      5.06 o 
   1  17   9        0.06       -0.49      5.63 o 
   0   0  10     1396.35     1427.40     16.65 o 
   1   0  10      673.47      765.89      7.63 o 
   2   0  10       11.04        9.61      1.17 o 
   3   0  10      104.54      115.67      3.39 o 
   4   0  10       64.35       61.56      4.15 o 
   5   0  10        2.44        0.25      3.42 o 
   6   0  10        9.78        7.66      4.90 o 
   7   0  10        1.65       -0.08      4.41 o 
  -7   1  10        9.70        8.31      6.27 o 
  -6   1  10        7.92       15.51      5.50 o 
  -5   1  10       53.41       58.63      7.80 o 
  -4   1  10      167.05      177.50      6.45 o 
  -3   1  10       42.84       48.12      2.57 o 
  -2   1  10      161.14      175.79      3.95 o 
  -1   1  10      822.80      874.29      9.91 o 
   0   1  10       25.93       29.68      1.97 o 
   1   1  10      823.05      895.95      8.25 o 
   2   1  10      160.90      179.46      3.58 o 
   3   1  10       42.75       48.57      3.10 o 
   4   1  10      167.03      172.50      9.85 o 
   5   1  10       53.41       56.12      7.52 o 
   6   1  10        7.92        5.56      4.76 o 
   7   1  10        9.69       11.13      5.28 o 
  -7   2  10        2.78       -0.66      5.14 o 
  -6   2  10       11.88       24.26      6.87 o 
  -5   2  10       10.27       15.21      4.27 o 
  -4   2  10       19.40       26.10      4.52 o 
  -3   2  10      350.73      374.30      7.84 o 
  -2   2  10      397.72      398.00      6.40 o 
  -1   2  10     1245.68     1247.06     12.67 o 
   0   2  10       28.57       26.19      1.45 o 
   1   2  10     1246.39     1247.98     10.41 o 
   2   2  10      397.45      400.20      4.72 o 
   3   2  10      351.00      391.52      7.62 o 
   4   2  10       19.47       20.51      8.84 o 
   5   2  10       10.25        9.95      3.14 o 
   6   2  10       11.89       11.75      3.61 o 
   7   2  10        2.77        3.29      5.38 o 
  -5   3  10       39.49       45.62      6.26 o 
  -4   3  10      187.05      170.68      6.09 o 
  -3   3  10       20.28       16.05      1.97 o 
  -2   3  10       14.80       13.53      2.68 o 
  -1   3  10     1156.51     1139.52     12.17 o 
   0   3  10      167.89      169.87      3.73 o 
   1   3  10     1156.02     1128.07     16.98 o 
   2   3  10       14.80       15.51      1.17 o 
   3   3  10       20.30       22.49      2.45 o 
   4   3  10      186.93      186.47      7.25 o 
   5   3  10       39.51       34.62      4.50 o 
   6   3  10       36.72       32.39      4.72 o 
   7   3  10        0.04        1.23      4.97 o 
  -6   4  10        0.39        2.54      4.27 o 
  -5   4  10        0.35        4.83      2.70 o 
  -4   4  10       56.86       55.81      3.58 o 
  -3   4  10      302.65      287.32      6.27 o 
  -2   4  10       98.24       96.62      4.47 o 
  -1   4  10      993.19     1031.74     15.05 o 
   0   4  10      303.35      324.72      4.60 o 
   1   4  10      992.94     1027.18      9.17 o 
   2   4  10       98.26       98.44      3.59 o 
   3   4  10      302.82      299.48      9.46 o 
   4   4  10       56.87       73.40      4.27 o 
   5   4  10        0.35       -0.30      3.52 o 
   6   4  10        0.39       -1.02      2.96 o 
   7   4  10        0.97        6.49      5.38 o 
  -6   5  10       10.80       14.53      3.88 o 
  -5   5  10       26.75       15.50      3.46 o 
  -4   5  10      152.90      148.52      5.20 o 
  -3   5  10       59.08       58.20      4.11 o 
  -2   5  10      234.23      214.53      6.38 o 
  -1   5  10       78.07       77.44      9.36 o 
   0   5  10       52.94       45.65      2.68 o 
   1   5  10       78.06       85.31      3.37 o 
   2   5  10      233.97      205.62      5.21 o 
   3   5  10       58.98       61.37      3.63 o 
   4   5  10      152.76      153.66      5.42 o 
   5   5  10       26.74       27.97      4.26 o 
   6   5  10       10.80       10.46      3.70 o 
   7   5  10        0.29       -1.25      4.78 o 
  -7   6  10        0.36       -4.86      5.44 o 
  -6   6  10        4.01        5.36      3.58 o 
  -5   6  10        0.06       -0.48      2.00 o 
  -4   6  10        2.01        3.23      3.33 o 
  -3   6  10       37.48       38.51      5.45 o 
  -2   6  10       19.91       16.40      2.58 o 
  -1   6  10      139.67      140.27      3.68 o 
   0   6  10       46.41       45.96      2.38 o 
   1   6  10      139.73      142.51      4.13 o 
   2   6  10       19.92       15.81      2.98 o 
   3   6  10       37.44       36.08      3.07 o 
   4   6  10        2.03        1.59      2.42 o 
   5   6  10        0.06       -2.34      2.47 o 
   6   6  10        4.02        3.64      3.37 o 
   7   6  10        0.36        3.40      5.19 o 
  -6   7  10       13.43        8.29      3.65 o 
  -5   7  10        0.92        5.73      2.87 o 
  -4   7  10        7.90        8.11      2.78 o 
  -3   7  10       87.97       82.18      5.21 o 
  -2   7  10        3.40        5.83      2.19 o 
  -1   7  10       76.98       67.62      4.33 o 
   0   7  10       38.51       36.50      3.46 o 
   1   7  10       76.86       67.42      4.19 o 
   2   7  10        3.41        3.25      1.54 o 
   3   7  10       88.10       88.08      6.57 o 
   4   7  10        7.91        8.60      2.31 o 
   5   7  10        0.92        3.00      2.35 o 
   6   7  10       13.41        9.38      4.78 o 
  -6   8  10        1.32       -3.39      3.39 o 
  -5   8  10        0.64        0.23      2.67 o 
  -4   8  10        5.94        2.13      2.58 o 
  -3   8  10       32.58       32.53      3.96 o 
  -2   8  10      164.18      145.94      6.19 o 
  -1   8  10       36.76       40.60      3.91 o 
   0   8  10       26.05       23.23      3.02 o 
   1   8  10       36.81       40.96      2.51 o 
   2   8  10      164.01      165.93      6.17 o 
   3   8  10       32.58       30.89      4.61 o 
   4   8  10        5.94        7.08      2.25 o 
   5   8  10        0.64       -1.04      2.26 o 
   6   8  10        1.32        0.33      2.62 o 
  -6   9  10        1.92        2.56      3.77 o 
  -5   9  10        3.32        6.46      3.35 o 
  -4   9  10        9.05       17.38      3.50 o 
  -3   9  10       24.28       20.91      3.66 o 
  -2   9  10       49.53       44.89      4.44 o 
  -1   9  10       66.82       66.53      5.05 o 
   0   9  10        2.21        0.05      1.44 o 
   1   9  10       66.84       65.09      3.76 o 
   2   9  10       49.50       53.69      3.12 o 
   3   9  10       24.22       21.63      2.45 o 
   4   9  10        9.04       11.95      2.28 o 
   5   9  10        3.33        3.91      2.18 o 
   6   9  10        1.92       -0.17      4.11 o 
  -6  10  10        1.41       -5.45      5.45 o 
  -5  10  10        0.49       -1.37      3.13 o 
  -4  10  10        5.91        8.13      3.33 o 
  -3  10  10       18.98       18.01      3.65 o 
  -2  10  10       25.25       26.48      5.84 o 
  -1  10  10       52.42       56.90      4.77 o 
   0  10  10       33.16       29.72      5.01 o 
   1  10  10       52.49       46.91      3.53 o 
   2  10  10       25.23       21.52      2.40 o 
   3  10  10       18.94       18.73      2.45 o 
   4  10  10        5.91        7.59      2.22 o 
   5  10  10        0.49       -0.97      2.47 o 
   6  10  10        1.41        5.83      5.03 o 
  -5  11  10        0.10       -0.27      3.38 o 
  -4  11  10        3.02       -1.27      2.79 o 
  -3  11  10        1.96       -0.55      2.72 o 
  -2  11  10       17.28       16.28      3.47 o 
  -1  11  10        6.89        7.54      2.98 o 
   0  11  10        7.36       10.92      2.85 o 
   1  11  10        6.88        9.76      2.39 o 
   2  11  10       17.24       17.57      2.85 o 
   3  11  10        1.94        3.84      1.89 o 
   4  11  10        3.01        3.71      2.22 o 
   5  11  10        0.10       -1.84      7.56 o 
  -5  12  10        1.06        4.51      5.49 o 
  -4  12  10        0.21        4.79      3.39 o 
  -3  12  10        2.09        2.82      3.14 o 
  -2  12  10        4.07        1.91      2.60 o 
  -1  12  10        5.35        4.80      5.40 o 
   0  12  10        0.53        0.85      5.35 o 
   1  12  10        5.36        3.69      2.12 o 
   2  12  10        4.06        4.26      2.24 o 
   3  12  10        2.09        1.12      1.95 o 
   4  12  10        0.21        1.42      2.25 o 
   5  12  10        1.07        0.46      3.79 o 
  -4  13  10        0.84        5.00      3.91 o 
  -3  13  10        0.86        1.94      3.21 o 
  -2  13  10        0.48        1.87      2.68 o 
  -1  13  10        0.33       -1.27      2.49 o 
   0  13  10        1.95       -2.86      2.86 o 
   1  13  10        0.33        0.14      2.16 o 
   2  13  10        0.48       -0.06      2.27 o 
   3  13  10        0.86       -0.63      2.38 o 
   4  13  10        0.85       -2.31      3.43 o 
  -4  14  10        4.31        3.47      5.88 o 
  -3  14  10        2.47        2.56      3.43 o 
  -2  14  10        0.17        0.04      3.08 o 
  -1  14  10        0.50       -1.08      5.53 o 
   0  14  10        3.93        2.17      2.95 o 
   1  14  10        0.51       -1.09      2.94 o 
   2  14  10        0.17       -1.20      2.28 o 
   3  14  10        2.47        3.31      2.87 o 
   4  14  10        4.31       -2.51      5.33 o 
  -3  15  10        1.28        4.34      5.61 o 
  -2  15  10        3.06        3.89      3.68 o 
  -1  15  10        1.00       -1.19      7.15 o 
   0  15  10        0.30       -1.86      3.14 o 
   1  15  10        1.00        1.12      3.44 o 
   2  15  10        3.05        5.20      2.85 o 
   3  15  10        1.28        1.95      5.34 o 
  -2  16  10        0.85       -4.74      4.74 o 
  -1  16  10        0.07        2.92      3.81 o 
   0  16  10        2.22        2.42      3.51 o 
   1  16  10        0.07        2.97      3.83 o 
   2  16  10        0.85        2.81      5.47 o 
   0  17  10        2.61        4.71      6.32 o 
   1   0  11      194.92      214.63      3.71 o 
   2   0  11      278.92      257.26      4.23 o 
   3   0  11      163.00      180.38      5.66 o 
   4   0  11      310.93      306.57     13.30 o 
   5   0  11      137.60      129.80     10.34 o 
   6   0  11        0.57        4.43      4.19 o 
   7   0  11        0.05       -0.28      4.62 o 
  -6   1  11       15.85       24.29      6.34 o 
  -5   1  11       24.37       27.49      5.79 o 
  -4   1  11       11.31       11.20      2.62 o 
  -3   1  11       33.58       35.43      2.42 o 
  -2   1  11       35.80       40.51      3.63 o 
  -1   1  11        1.81        0.36      0.81 o 
   0   1  11       10.13        9.56      1.12 o 
   1   1  11        1.85        0.44      0.72 o 
   2   1  11       35.85       37.56      1.74 o 
   3   1  11       33.53       38.37      2.68 o 
   4   1  11       11.27        9.98      4.07 o 
   5   1  11       24.39       19.07      5.04 o 
   6   1  11       15.85       17.66      5.69 o 
   7   1  11        3.10       -0.35      4.79 o 
  -6   2  11        3.48        6.16      5.33 o 
  -5   2  11        1.41        3.62      2.73 o 
  -4   2  11      145.14      142.47      6.26 o 
  -3   2  11      115.61      115.97      5.02 o 
  -2   2  11      243.95      256.79      5.17 o 
  -1   2  11      167.28      166.41      5.28 o 
   0   2  11       75.30       85.13      2.38 o 
   1   2  11      167.18      168.16      3.08 o 
   2   2  11      243.87      268.38      4.85 o 
   3   2  11      115.69      112.42     11.21 o 
   4   2  11      145.12      140.83      7.91 o 
   5   2  11        1.41       -2.11      3.14 o 
   6   2  11        3.49        1.43      4.57 o 
   7   2  11        1.94        5.60      5.34 o 
  -6   3  11        6.33        9.14      5.71 o 
  -5   3  11       13.40       22.48      5.06 o 
  -4   3  11        2.95        5.69      2.33 o 
  -3   3  11       39.27       40.33      4.29 o 
  -2   3  11      100.16      100.39      3.49 o 
  -1   3  11      131.94      131.84      3.68 o 
   0   3  11       95.86       88.94      2.86 o 
   1   3  11      131.92      131.03      4.50 o 
   2   3  11      100.36       92.28      7.28 o 
   3   3  11       39.32       39.57      3.12 o 
   4   3  11        2.93        2.64      2.04 o 
   5   3  11       13.36        9.15      4.22 o 
   6   3  11        6.33        6.82      3.39 o 
   7   3  11        0.90       -4.56      4.56 o 
  -6   4  11        3.13        9.49      5.11 o 
  -5   4  11       13.96        5.71      4.26 o 
  -4   4  11       63.80       54.90      3.57 o 
  -3   4  11      335.72      329.34      6.81 o 
  -2   4  11       47.86       50.68      2.87 o 
  -1   4  11       57.97       60.83      2.43 o 
   0   4  11        4.63        1.93      1.06 o 
   1   4  11       58.10       59.84      2.14 o 
   2   4  11       47.89       56.11      3.12 o 
   3   4  11      335.95      340.22      7.46 o 
   4   4  11       63.79       53.76      4.49 o 
   5   4  11       13.98       16.70      5.07 o 
   6   4  11        3.13        1.20      4.80 o 
  -6   5  11        3.11        2.14      4.41 o 
  -5   5  11        5.46        8.79      3.21 o 
  -4   5  11       18.33       19.08      2.72 o 
  -3   5  11       86.92       84.65      7.44 o 
  -2   5  11       61.28       68.78      3.38 o 
  -1   5  11      157.01      174.86      4.61 o 
   0   5  11      642.23      642.97      7.23 o 
   1   5  11      156.97      156.04      4.27 o 
   2   5  11       61.22       67.06      3.47 o 
   3   5  11       86.96       80.75      4.11 o 
   4   5  11       18.36       21.93      2.93 o 
   5   5  11        5.45       -0.22      2.54 o 
   6   5  11        3.12       -0.12      3.14 o 
  -6   6  11        1.44       -0.08      3.10 o 
  -5   6  11       11.75        9.98      2.49 o 
  -4   6  11       29.37       35.13      6.49 o 
  -3   6  11      272.34      254.84      7.95 o 
  -2   6  11      116.30      117.05      5.37 o 
  -1   6  11       95.85       94.12      4.59 o 
   0   6  11       90.69      100.63      6.43 o 
   1   6  11       95.72       89.83      4.60 o 
   2   6  11      116.29      109.28      5.69 o 
   3   6  11      272.46      259.61      6.72 o 
   4   6  11       29.38       27.43      5.01 o 
   5   6  11       11.72       12.16      2.80 o 
   6   6  11        1.43        3.40      3.58 o 
  -6   7  11        8.51        6.57      4.00 o 
  -5   7  11        0.26        1.90      2.12 o 
  -4   7  11      165.34      170.45      7.27 o 
  -3   7  11       20.84       19.54      3.37 o 
  -2   7  11       10.86        8.58      2.43 o 
  -1   7  11        6.68        7.64      2.59 o 
   0   7  11        2.63        2.44      1.81 o 
   1   7  11        6.68        3.97      1.52 o 
   2   7  11       10.91       10.14      2.04 o 
   3   7  11       20.85       25.42      2.89 o 
   4   7  11      165.26      174.05      7.01 o 
   5   7  11        0.26        1.81      2.34 o 
   6   7  11        8.49       10.53      3.86 o 
  -6   8  11        0.23        1.55      3.59 o 
  -5   8  11       38.72       38.00      7.91 o 
  -4   8  11        8.07        8.75      2.98 o 
  -3   8  11       16.73       19.45      3.36 o 
  -2   8  11       41.00       37.31      3.91 o 
  -1   8  11       35.69       27.23      4.33 o 
   0   8  11       76.32       81.07      3.69 o 
   1   8  11       35.68       35.99      3.43 o 
   2   8  11       40.95       39.65      3.24 o 
   3   8  11       16.71       19.79      2.77 o 
   4   8  11        8.07        7.62      2.33 o 
   5   8  11       38.75       41.33      4.21 o 
   6   8  11        0.24       -4.06      5.20 o 
  -6   9  11        1.70        3.23      5.17 o 
  -5   9  11        8.01       11.37      3.69 o 
  -4   9  11        2.44        4.29      2.97 o 
  -3   9  11        1.95        3.51      2.49 o 
  -2   9  11       67.11       64.04      5.10 o 
  -1   9  11       97.41       82.39      5.44 o 
   0   9  11       70.07       69.70      5.36 o 
   1   9  11       97.38       92.01      6.50 o 
   2   9  11       67.06       70.32      3.53 o 
   3   9  11        1.96        1.28      1.96 o 
   4   9  11        2.43       -2.02      2.02 o 
   5   9  11        8.00       10.34      2.56 o 
   6   9  11        1.69        3.94      3.55 o 
  -6  10  11        1.42       -2.05      5.17 o 
  -5  10  11        2.92        6.13      3.63 o 
  -4  10  11        0.48        1.51      2.82 o 
  -3  10  11        3.77       -1.65      3.26 o 
  -2  10  11        8.42        3.96      4.35 o 
  -1  10  11       65.24       65.57      5.23 o 
   0  10  11       76.04       82.86      5.60 o 
   1  10  11       65.29       59.06      3.97 o 
   2  10  11        8.39        6.86      1.96 o 
   3  10  11        3.77        5.60      1.99 o 
   4  10  11        0.48       -1.84      1.84 o 
   5  10  11        2.92        2.87      3.48 o 
   6  10  11        1.42        3.42      4.52 o 
  -5  11  11        0.08        0.29      4.83 o 
  -4  11  11        1.90       -2.47      2.47 o 
  -3  11  11        5.13        2.28      2.77 o 
  -2  11  11       12.16       13.60      3.56 o 
  -1  11  11       16.41       19.46      9.65 o 
   0  11  11       23.13       26.49      4.00 o 
   1  11  11       16.45       13.32      2.58 o 
   2  11  11       12.14       13.13      2.67 o 
   3  11  11        5.13        3.26      1.99 o 
   4  11  11        1.90       -1.92      1.92 o 
   5  11  11        0.08        1.59      3.34 o 
  -5  12  11        0.50       -4.07      4.32 o 
  -4  12  11        0.21       -1.71      3.01 o 
  -3  12  11        6.91        5.55      3.10 o 
  -2  12  11        4.64        3.20      2.83 o 
  -1  12  11        4.75       -0.03      2.69 o 
   0  12  11        0.59        3.00      2.90 o 
   1  12  11        4.76        1.06      2.25 o 
   2  12  11        4.63        0.92      3.01 o 
   3  12  11        6.90        3.10      2.48 o 
   4  12  11        0.21        3.82      2.43 o 
   5  12  11        0.50       16.93      6.89 o 
  -4  13  11        2.74       -4.34      4.34 o 
  -3  13  11        2.64        3.59      3.16 o 
  -2  13  11        1.76        4.27      3.10 o 
  -1  13  11        7.31        8.21      3.26 o 
   0  13  11        0.01       -2.25      3.19 o 
   1  13  11        7.30       11.39      3.45 o 
   2  13  11        1.75       -1.46      2.55 o 
   3  13  11        2.64        2.57      2.60 o 
   4  13  11        2.73       10.03      5.64 o 
  -4  14  11        0.36       -2.14      5.09 o 
  -3  14  11        2.51       -3.17      3.17 o 
  -2  14  11        2.56        3.38      3.27 o 
  -1  14  11        0.13        0.89      2.97 o 
   0  14  11        2.11        9.96      3.47 o 
   1  14  11        0.14        1.17      3.00 o 
   2  14  11        2.56       -0.26      2.67 o 
   3  14  11        2.51        0.02      2.75 o 
   4  14  11        0.36        4.90      5.66 o 
  -3  15  11        1.41       -2.32      5.67 o 
  -2  15  11        0.11       -3.09      3.09 o 
  -1  15  11        0.81        2.76      4.25 o 
   0  15  11        1.33        1.47      3.25 o 
   1  15  11        0.81        1.26      3.48 o 
   2  15  11        0.10       -1.13      3.52 o 
   3  15  11        1.41        0.39      3.61 o 
  -2  16  11        2.49       -3.42      5.28 o 
  -1  16  11        0.33       -4.51      5.01 o 
   0  16  11        1.38        8.62      3.89 o 
   1  16  11        0.33       -2.81      5.85 o 
   2  16  11        2.49        0.36      4.48 o 
   0   0  12       40.95       40.38      4.35 o 
   1   0  12      124.48      120.79      2.88 o 
   2   0  12       16.27       17.78      1.49 o 
   3   0  12        0.27       -0.03      1.53 o 
   4   0  12       36.57       26.78      5.42 o 
   5   0  12        0.62       -1.99      3.09 o 
   6   0  12        5.52        7.06      5.27 o 
  -6   1  12        6.65        2.05      4.67 o 
  -5   1  12       19.09       27.71      6.34 o 
  -4   1  12       71.98       79.19      4.89 o 
  -3   1  12        5.23        4.63      1.79 o 
  -2   1  12       10.08       13.66      1.59 o 
  -1   1  12      100.10      107.27      2.84 o 
   0   1  12        1.11       -0.58      0.73 o 
   1   1  12      100.24      104.25      4.34 o 
   2   1  12       10.11       12.13      1.96 o 
   3   1  12        5.22        5.92      1.99 o 
   4   1  12       71.97       70.80      7.76 o 
   5   1  12       19.07       16.41      5.23 o 
   6   1  12        6.64        9.36      4.92 o 
  -6   2  12        1.15        3.14      4.71 o 
  -5   2  12        9.21        0.73      3.58 o 
  -4   2  12       47.06       48.55      4.34 o 
  -3   2  12       91.94       95.36      3.71 o 
  -2   2  12        8.17        8.66      1.50 o 
  -1   2  12       84.40       95.66      3.16 o 
   0   2  12      120.73      120.19      2.91 o 
   1   2  12       84.55       90.64      2.41 o 
   2   2  12        8.18        9.32      1.39 o 
   3   2  12       91.87       99.75      9.13 o 
   4   2  12       47.06       47.51      6.67 o 
   5   2  12        9.22       14.12      4.70 o 
   6   2  12        1.15       -0.05      4.21 o 
  -6   3  12        5.96        8.07      5.58 o 
  -5   3  12        0.19       -0.71      2.60 o 
  -4   3  12       14.12       11.98      2.87 o 
  -3   3  12       23.20       27.75      2.51 o 
  -2   3  12       34.28       32.02      4.48 o 
  -1   3  12       18.60       15.87      1.79 o 
   0   3  12      932.24      951.26     12.91 o 
   1   3  12       18.56       19.43      1.61 o 
   2   3  12       34.29       33.14      6.90 o 
   3   3  12       23.27       22.65      3.32 o 
   4   3  12       14.12       11.07      2.40 o 
   5   3  12        0.19       -2.46      2.46 o 
   6   3  12        5.97        4.34      4.82 o 
  -5   4  12        4.62        6.15      3.93 o 
  -4   4  12        3.48        4.20      2.23 o 
  -3   4  12      175.59      183.31      5.19 o 
  -2   4  12        6.85        6.47      1.41 o 
  -1   4  12       91.92       92.47      3.32 o 
   0   4  12       11.73        9.61      2.25 o 
   1   4  12       91.83       91.01      4.94 o 
   2   4  12        6.91        3.95      1.53 o 
   3   4  12      175.56      182.42      8.75 o 
   4   4  12        3.47        4.46      2.05 o 
   5   4  12        4.62        3.31      2.86 o 
   6   4  12        5.01        6.80      3.64 o 
  -6   5  12        0.50       10.12      5.22 o 
  -5   5  12        9.07       11.21      3.54 o 
  -4   5  12       21.06       26.81      2.98 o 
  -3   5  12       73.64       80.90      3.99 o 
  -2   5  12      384.63      387.19      7.39 o 
  -1   5  12        8.95        9.78      1.48 o 
   0   5  12      175.14      190.24      7.75 o 
   1   5  12        8.95        9.91      2.16 o 
   2   5  12      384.95      392.48      7.65 o 
   3   5  12       73.62       67.59      4.01 o 
   4   5  12       21.07       21.11      2.90 o 
   5   5  12        9.08       12.92      3.48 o 
   6   5  12        0.50       -3.07      3.07 o 
  -6   6  12        3.50        6.95      4.98 o 
  -5   6  12       13.31       19.24      3.87 o 
  -4   6  12       12.70        9.44      2.43 o 
  -3   6  12      266.71      263.15      6.70 o 
  -2   6  12      324.07      343.57      8.87 o 
  -1   6  12        8.24       11.59      5.30 o 
   0   6  12        0.08        1.06      1.02 o 
   1   6  12        8.21       12.35      2.47 o 
   2   6  12      323.99      326.64      7.17 o 
   3   6  12      266.50      264.11      6.87 o 
   4   6  12       12.67        8.99      3.87 o 
   5   6  12       13.31       17.23      3.15 o 
   6   6  12        3.50       -0.26      3.27 o 
  -6   7  12        6.89        9.41      6.21 o 
  -5   7  12        3.09        2.96      2.30 o 
  -4   7  12       14.45       16.15      4.23 o 
  -3   7  12        5.93        2.34      4.21 o 
  -2   7  12       12.37       14.59      2.82 o 
  -1   7  12       88.69       95.88      5.18 o 
   0   7  12       63.79       72.91      4.66 o 
   1   7  12       88.70       94.15      3.81 o 
   2   7  12       12.34       15.87      2.39 o 
   3   7  12        5.93        8.75      2.55 o 
   4   7  12       14.42       18.44      2.84 o 
   5   7  12        3.09        2.56      2.31 o 
   6   7  12        6.88        3.22      5.23 o 
  -6   8  12        3.04        6.11      4.01 o 
  -5   8  12        2.42        0.67      2.46 o 
  -4   8  12        6.02       12.56      3.35 o 
  -3   8  12       71.31       68.03      5.32 o 
  -2   8  12       23.81       23.50      3.42 o 
  -1   8  12        3.59        4.05      2.82 o 
   0   8  12       13.91       13.11      2.43 o 
   1   8  12        3.61       10.60      2.77 o 
   2   8  12       23.83       25.31      2.86 o 
   3   8  12       71.32       79.98      5.85 o 
   4   8  12        6.02        6.96      2.51 o 
   5   8  12        2.42        3.69      3.25 o 
   6   8  12        3.05       -4.54      4.89 o 
  -6   9  12        0.20       -3.59      4.78 o 
  -5   9  12        4.04        1.68      3.17 o 
  -4   9  12        2.65       -1.39      2.60 o 
  -3   9  12       57.37       57.71      8.39 o 
  -2   9  12       56.17       63.72      5.31 o 
  -1   9  12       50.44       57.46      4.89 o 
   0   9  12       32.93       49.51      4.53 o 
   1   9  12       50.51       50.38      5.86 o 
   2   9  12       56.19       54.99      4.33 o 
   3   9  12       57.39       53.31      4.04 o 
   4   9  12        2.64        3.29      2.38 o 
   5   9  12        4.02        2.39      3.07 o 
   6   9  12        0.20       -0.77      3.34 o 
  -5  10  12        1.44        0.49      3.55 o 
  -4  10  12        4.02        1.84      2.85 o 
  -3  10  12       27.74       23.60      4.05 o 
  -2  10  12       16.07       12.51      3.75 o 
  -1  10  12       27.48       29.29      3.95 o 
   0  10  12        4.80        3.25      2.49 o 
   1  10  12       27.45       31.81      4.40 o 
   2  10  12       16.09       16.13      3.06 o 
   3  10  12       27.73       32.79      4.66 o 
   4  10  12        4.02        3.19      2.20 o 
   5  10  12        1.44        0.14      2.29 o 
  -5  11  12        0.23       -0.39      5.01 o 
  -4  11  12        3.93        5.45      3.42 o 
  -3  11  12        4.02        2.81      2.95 o 
  -2  11  12        5.95        2.06      2.72 o 
  -1  11  12        5.31        1.18      6.49 o 
   0  11  12      126.36      123.22     10.61 o 
   1  11  12        5.30        6.61      2.29 o 
   2  11  12        5.96       12.58      4.35 o 
   3  11  12        4.02        7.09      2.67 o 
   4  11  12        3.92        3.19      2.26 o 
   5  11  12        0.23        3.06      3.01 o 
  -5  12  12        0.04       -4.73      4.73 o 
  -4  12  12        0.02       -1.71      3.18 o 
  -3  12  12        5.50        4.79      3.26 o 
  -2  12  12        3.25        6.10      4.56 o 
  -1  12  12       13.23       16.25      3.56 o 
   0  12  12       13.81       19.48      3.85 o 
   1  12  12       13.23       10.51      3.59 o 
   2  12  12        3.26        2.99      2.36 o 
   3  12  12        5.49        4.39      2.72 o 
   4  12  12        0.02       -0.94      2.75 o 
   5  12  12        0.04        5.66      5.61 o 
  -4  13  12        4.29       -1.45      5.09 o 
  -3  13  12        3.58        5.79      4.53 o 
  -2  13  12        3.84        0.37      3.13 o 
  -1  13  12        0.73        4.52      3.05 o 
   0  13  12        7.84        7.95      3.39 o 
   1  13  12        0.73        3.00      3.08 o 
   2  13  12        3.85        2.39      2.38 o 
   3  13  12        3.59        2.42      2.81 o 
   4  13  12        4.28        1.41      4.95 o 
  -3  14  12        1.96        8.13      5.80 o 
  -2  14  12        3.46       -3.27      5.53 o 
  -1  14  12        3.80        3.99      5.52 o 
   0  14  12        1.97        1.42      3.30 o 
   1  14  12        3.81        7.36      3.57 o 
   2  14  12        3.46        2.71      3.89 o 
   3  14  12        1.96        5.65      3.13 o 
  -3  15  12        0.08       -4.04      5.00 o 
  -2  15  12        0.63       -1.10      4.60 o 
  -1  15  12        4.66        2.87      3.72 o 
   0  15  12        0.45        1.55      3.50 o 
   1  15  12        4.66       -4.05      5.30 o 
   2  15  12        0.63        1.62      3.60 o 
   3  15  12        0.08       -0.57      3.06 o 
  -1  16  12        0.31        5.27      5.74 o 
   0  16  12        0.23       -1.70      5.36 o 
   1  16  12        0.31       -5.15      5.15 o 
   1   0  13       29.34       30.69      1.80 o 
   2   0  13       52.51       54.69      2.28 o 
   3   0  13        0.24        0.57      1.56 o 
   4   0  13       17.14       21.63      5.12 o 
   5   0  13        0.49        0.57      3.70 o 
   6   0  13        1.37        1.15      4.24 o 
  -6   1  13        0.82       -3.25      3.81 o 
  -5   1  13        5.79        3.89      4.35 o 
  -4   1  13        7.35        8.15      4.22 o 
  -3   1  13       30.05       30.74      6.34 o 
  -2   1  13        2.52       -0.24      1.13 o 
  -1   1  13       11.07        9.14      1.24 o 
   0   1  13       62.58       59.67      2.23 o 
   1   1  13       11.06       11.14      1.23 o 
   2   1  13        2.54        2.48      1.57 o 
   3   1  13       30.14       31.67      3.59 o 
   4   1  13        7.39        8.39      3.72 o 
   5   1  13        5.80        7.72      4.65 o 
   6   1  13        0.83        6.89      4.86 o 
  -6   2  13       12.67       13.65      5.97 o 
  -5   2  13        9.23       14.47      5.49 o 
  -4   2  13        8.10       10.99      2.89 o 
  -3   2  13        4.15        4.22      1.53 o 
  -2   2  13       42.69       41.24      3.52 o 
  -1   2  13       48.37       46.38      2.51 o 
   0   2  13       61.27       59.23      2.28 o 
   1   2  13       48.45       45.18      1.97 o 
   2   2  13       42.66       42.02      3.72 o 
   3   2  13        4.15        2.96      1.99 o 
   4   2  13        8.10        2.68      3.15 o 
   5   2  13        9.23        6.57      4.32 o 
   6   2  13       12.67       16.46      5.97 o 
  -6   3  13        7.33        8.50      5.39 o 
  -5   3  13        5.74        7.91      5.00 o 
  -4   3  13        8.73        7.62      2.79 o 
  -3   3  13       55.82       56.02      3.31 o 
  -2   3  13       10.61       10.72      1.73 o 
  -1   3  13        6.06        3.38      1.64 o 
   0   3  13      214.15      225.90      4.85 o 
   1   3  13        6.08        4.92      1.52 o 
   2   3  13       10.65       11.27      2.32 o 
   3   3  13       55.81       48.64      4.40 o 
   4   3  13        8.72        6.52      2.62 o 
   5   3  13        5.73        4.67      4.38 o 
   6   3  13        7.33       13.10      5.47 o 
  -6   4  13        0.94        0.90      5.17 o 
  -5   4  13        0.09        0.60      3.88 o 
  -4   4  13        2.13        0.66      2.96 o 
  -3   4  13       90.26       94.72      5.93 o 
  -2   4  13       64.54       60.89      3.24 o 
  -1   4  13       29.86       29.94      6.06 o 
   0   4  13      104.36       98.20      3.75 o 
   1   4  13       29.83       23.74      3.46 o 
   2   4  13       64.60       64.68      4.53 o 
   3   4  13       90.20      101.02      7.66 o 
   4   4  13        2.12       -0.70      1.85 o 
   5   4  13        0.09        3.03      2.68 o 
   6   4  13        0.95       -3.78      3.78 o 
  -5   5  13        7.19        0.99      3.78 o 
  -4   5  13       18.25       18.53      2.60 o 
  -3   5  13       16.29       14.56      2.47 o 
  -2   5  13       11.46        8.87      1.70 o 
  -1   5  13       36.16       37.53      2.69 o 
   0   5  13        0.16        0.01      1.23 o 
   1   5  13       36.05       38.09      5.32 o 
   2   5  13       11.48        9.38      2.84 o 
   3   5  13       16.27       17.24      2.59 o 
   4   5  13       18.23       19.22      2.87 o 
   5   5  13        7.16        6.10      3.27 o 
   6   5  13        1.64       -2.97      2.97 o 
  -6   6  13        5.80        3.97      5.19 o 
  -5   6  13        3.10        5.06      2.99 o 
  -4   6  13        5.96        6.93      2.25 o 
  -3   6  13       13.13       10.48      2.39 o 
  -2   6  13      123.89      120.39      4.51 o 
  -1   6  13       49.32       43.71      2.55 o 
   0   6  13        5.68        7.73      2.67 o 
   1   6  13       49.26       44.55      3.98 o 
   2   6  13      123.85      122.48      5.34 o 
   3   6  13       13.11       16.82      4.74 o 
   4   6  13        5.97        4.80      2.34 o 
   5   6  13        3.10        1.26      2.19 o 
   6   6  13        5.80        6.29      3.90 o 
  -6   7  13        4.11        7.61      6.24 o 
  -5   7  13        4.27        5.01      4.47 o 
  -4   7  13        6.68        7.11      2.28 o 
  -3   7  13       95.59       87.65      4.60 o 
  -2   7  13       89.64       84.45      6.46 o 
  -1   7  13       92.88       88.93      5.23 o 
   0   7  13       48.89       41.71      2.96 o 
   1   7  13       92.90       89.50      5.34 o 
   2   7  13       89.76       86.20      4.29 o 
   3   7  13       95.64       94.67      4.82 o 
   4   7  13        6.68        8.26      2.49 o 
   5   7  13        4.27        3.27      3.04 o 
   6   7  13        4.11       10.17      5.49 o 
  -6   8  13        1.17        5.13      3.89 o 
  -5   8  13        0.01       -1.21      2.38 o 
  -4   8  13        3.80        0.87      2.28 o 
  -3   8  13       25.33       34.36      4.24 o 
  -2   8  13        7.16        3.96      2.48 o 
  -1   8  13       40.16       43.40      4.26 o 
   0   8  13       31.54       32.12      5.68 o 
   1   8  13       40.20       48.62      4.53 o 
   2   8  13        7.18        7.73      2.66 o 
   3   8  13       25.33       25.93      3.13 o 
   4   8  13        3.80        3.95      2.72 o 
   5   8  13        0.01        1.10      2.91 o 
   6   8  13        1.17        3.53      5.49 o 
  -6   9  13        0.30        8.48      5.74 o 
  -5   9  13        3.10       -0.28      3.74 o 
  -4   9  13        2.64        3.52      3.08 o 
  -3   9  13       23.56       18.18      4.00 o 
  -2   9  13       95.67       97.52      6.50 o 
  -1   9  13        2.16        4.91      2.60 o 
   0   9  13       25.31       23.64      3.51 o 
   1   9  13        2.15        3.17      2.60 o 
   2   9  13       95.74      103.22      6.30 o 
   3   9  13       23.55       20.23      3.08 o 
   4   9  13        2.65        3.86      2.47 o 
   5   9  13        3.10        3.28      2.82 o 
   6   9  13        0.30       -1.94      3.96 o 
  -5  10  13        9.10       14.09      4.31 o 
  -4  10  13        1.04       -2.68      2.68 o 
  -3  10  13        3.80        3.91      4.65 o 
  -2  10  13       36.37       36.26      4.73 o 
  -1  10  13       26.15       27.73      4.06 o 
   0  10  13        3.29        1.33      2.60 o 
   1  10  13       26.16       29.82      5.32 o 
   2  10  13       36.32       35.97      4.42 o 
   3  10  13        3.79        6.44      2.16 o 
   4  10  13        1.05        1.94      2.13 o 
   5  10  13        9.09       12.89      2.92 o 
  -5  11  13        0.70       -4.46      4.46 o 
  -4  11  13        2.82        6.33      3.54 o 
  -3  11  13       16.11       12.43      5.28 o 
  -2  11  13        9.97       14.16      3.60 o 
  -1  11  13       58.97       55.92     12.15 o 
   0  11  13        0.72        1.11      2.58 o 
   1  11  13       58.99       56.64      5.46 o 
   2  11  13        9.97        7.16      2.61 o 
   3  11  13       16.11       15.17      3.06 o 
   4  11  13        2.82        0.11      2.16 o 
   5  11  13        0.69       -2.56      2.56 o 
  -4  12  13        0.70        2.23      3.51 o 
  -3  12  13        1.44       -1.24      2.98 o 
  -2  12  13        9.32        5.74      4.05 o 
  -1  12  13        7.96        3.81      3.14 o 
   0  12  13        7.48       13.99      3.50 o 
   1  12  13        7.98       10.60      3.54 o 
   2  12  13        9.32        7.03      2.70 o 
   3  12  13        1.44       -1.17      2.70 o 
   4  12  13        0.70       -0.60      2.70 o 
  -4  13  13        0.06       -0.32      4.82 o 
  -3  13  13        4.33        9.70      3.94 o 
  -2  13  13       20.85       20.08      6.00 o 
  -1  13  13        1.77       -2.71      2.71 o 
   0  13  13        1.61        6.99      3.27 o 
   1  13  13        1.78        2.19      3.18 o 
   2  13  13       20.87       20.83      5.17 o 
   3  13  13        4.33        0.15      2.74 o 
   4  13  13        0.06        4.11      3.34 o 
  -3  14  13        1.98        0.09      5.06 o 
  -2  14  13        1.22       -0.70      3.36 o 
  -1  14  13        0.54        5.26      3.47 o 
   0  14  13        0.01        5.84      3.37 o 
   1  14  13        0.55       -2.75      3.13 o 
   2  14  13        1.21       -0.60      6.41 o 
   3  14  13        1.98        5.52      3.25 o 
  -2  15  13        2.33       -2.41      4.92 o 
  -1  15  13        4.43        3.06      3.77 o 
   0  15  13        1.08        2.24      3.67 o 
   1  15  13        4.43       12.58      9.23 o 
   2  15  13        2.33       10.77      4.27 o 
  -1  16  13        1.75       -3.09      5.25 o 
   0  16  13        0.11        4.38      5.82 o 
   1  16  13        1.74       -5.04      5.04 o 
   0   0  14       14.43       11.79      1.92 o 
   1   0  14       31.38       38.60      2.71 o 
   2   0  14        8.39        6.20      1.29 o 
   3   0  14       79.72       91.10      7.68 o 
   4   0  14        5.76        8.21      3.94 o 
   5   0  14       20.95       29.30      6.76 o 
   6   0  14        8.01        1.34      5.06 o 
  -6   1  14        0.47       -3.58      4.29 o 
  -5   1  14        7.21        6.34      4.30 o 
  -4   1  14       19.63        8.02      4.26 o 
  -3   1  14        5.18        3.82      1.96 o 
  -2   1  14       29.42       37.17      2.42 o 
  -1   1  14      115.02      113.07      3.46 o 
   0   1  14       76.62       70.07      2.49 o 
   1   1  14      115.06      110.12      2.97 o 
   2   1  14       29.37       30.19      2.44 o 
   3   1  14        5.17        0.33      1.86 o 
   4   1  14       19.59       12.09      4.48 o 
   5   1  14        7.20        5.88      4.29 o 
   6   1  14        0.47       -2.63      4.00 o 
  -6   2  14        0.19       -4.52      4.95 o 
  -5   2  14        8.53        2.08      4.51 o 
  -4   2  14        1.41        1.42      3.34 o 
  -3   2  14        5.09        6.87      2.10 o 
  -2   2  14        0.97        2.69      1.55 o 
  -1   2  14        7.76        8.06      1.48 o 
   0   2  14      284.52      280.88      4.78 o 
   1   2  14        7.78        8.34      1.23 o 
   2   2  14        0.97        4.82      1.92 o 
   3   2  14        5.12        5.41      2.15 o 
   4   2  14        1.41        1.92      3.44 o 
   5   2  14        8.53        7.96      4.59 o 
   6   2  14        0.19        2.03      4.81 o 
  -6   3  14        0.07        2.29      5.53 o 
  -5   3  14        3.52       -0.13      4.08 o 
  -4   3  14        7.22        7.08      2.91 o 
  -3   3  14        9.98        8.07      1.93 o 
  -2   3  14       57.96       49.04      3.94 o 
  -1   3  14        7.80        5.26      1.48 o 
   0   3  14        3.04        4.59      1.34 o 
   1   3  14        7.78        6.79      2.03 o 
   2   3  14       57.91       59.51      4.37 o 
   3   3  14        9.99        3.93      2.21 o 
   4   3  14        7.21        6.23      2.68 o 
   5   3  14        3.51       -1.78      3.93 o 
   6   3  14        0.07       -2.51      4.38 o 
  -6   4  14        3.29        2.44      5.64 o 
  -5   4  14        0.69        5.22      4.78 o 
  -4   4  14       14.81       14.31      3.27 o 
  -3   4  14       22.59       26.52      2.82 o 
  -2   4  14       23.26       25.97      2.52 o 
  -1   4  14       78.71       76.60      3.39 o 
   0   4  14      209.76      204.64      5.62 o 
   1   4  14       78.67       77.42      7.86 o 
   2   4  14       23.35       21.46      3.10 o 
   3   4  14       22.58       20.55      6.75 o 
   4   4  14       14.86        8.37      7.20 o 
   5   4  14        0.69       -3.50      3.50 o 
   6   4  14        3.29       -1.20      4.46 o 
  -6   5  14        0.91        6.95      7.14 o 
  -5   5  14        3.84        6.23      3.50 o 
  -4   5  14       30.07       25.55      3.85 o 
  -3   5  14       27.45       26.01      2.89 o 
  -2   5  14       17.69       13.99      2.16 o 
  -1   5  14       45.70       42.42      2.93 o 
   0   5  14       67.70       66.83      4.42 o 
   1   5  14       45.72       60.54      6.79 o 
   2   5  14       17.67       15.52      4.26 o 
   3   5  14       27.48       25.17      3.07 o 
   4   5  14       30.06       31.12      5.57 o 
   5   5  14        3.85        6.84      3.28 o 
   6   5  14        0.90       -0.95      4.26 o 
  -5   6  14        1.47        4.76      4.65 o 
  -4   6  14        4.82        5.77      2.25 o 
  -3   6  14        2.40        1.80      2.08 o 
  -2   6  14      134.98      134.08      4.81 o 
  -1   6  14       57.16       60.09      3.27 o 
   0   6  14       30.39       35.54      3.66 o 
   1   6  14       57.16       60.86      9.47 o 
   2   6  14      135.11      131.45      4.86 o 
   3   6  14        2.40        4.18      2.10 o 
   4   6  14        4.83        2.79      2.39 o 
   5   6  14        1.47        3.85      2.41 o 
   6   6  14        1.60        1.17      3.50 o 
  -6   7  14        0.27        8.84      5.61 o 
  -5   7  14        9.64       15.46      3.81 o 
  -4   7  14        0.21        0.42      2.09 o 
  -3   7  14       72.84       76.67      6.29 o 
  -2   7  14      180.14      187.71      5.81 o 
  -1   7  14        5.93       11.17      2.16 o 
   0   7  14        6.86        2.16      1.62 o 
   1   7  14        5.93        8.32      2.59 o 
   2   7  14      180.05      182.26      5.79 o 
   3   7  14       72.88       77.75      4.63 o 
   4   7  14        0.21       -1.55      2.01 o 
   5   7  14        9.65       11.65      3.04 o 
  -5   8  14        1.69        7.30      4.34 o 
  -4   8  14        0.30        1.08      2.21 o 
  -3   8  14       18.16       13.71      4.72 o 
  -2   8  14       95.25      105.45      6.13 o 
  -1   8  14       44.93       40.19      4.32 o 
   0   8  14       69.05       54.34      4.78 o 
   1   8  14       44.94       42.92     14.16 o 
   2   8  14       95.21      108.69      6.78 o 
   3   8  14       18.20       16.16      2.86 o 
   4   8  14        0.30       -1.00      2.26 o 
   5   8  14        1.68        0.75      3.12 o 
  -5   9  14        7.94        7.54      3.06 o 
  -4   9  14        2.65        3.79      2.56 o 
  -3   9  14        3.41        2.10      2.69 o 
  -2   9  14       18.21       22.17      3.57 o 
  -1   9  14       25.36       18.35      3.40 o 
   0   9  14        0.09        3.68      2.62 o 
   1   9  14       25.38       21.81      5.99 o 
   2   9  14       18.24       22.81      3.70 o 
   3   9  14        3.41        4.04      2.79 o 
   4   9  14        2.64        6.55      2.72 o 
   5   9  14        7.94       11.23      3.33 o 
  -5  10  14        0.85        1.33      2.88 o 
  -4  10  14        0.12       -1.13      2.82 o 
  -3  10  14        2.73        3.57      2.92 o 
  -2  10  14       59.02       58.58      8.66 o 
  -1  10  14       16.96       22.85      3.76 o 
   0  10  14       73.34       98.78      9.32 o 
   1  10  14       16.91       22.07      4.55 o 
   2  10  14       59.05       54.92      4.41 o 
   3  10  14        2.72        4.62      2.42 o 
   4  10  14        0.12       -1.61      2.01 o 
   5  10  14        0.84        3.74      2.75 o 
  -5  11  14        1.70        5.77      3.89 o 
  -4  11  14       11.13       10.60      3.84 o 
  -3  11  14        0.23       -0.55      3.14 o 
  -2  11  14        4.14        4.65      4.63 o 
  -1  11  14       58.01       70.04      5.96 o 
   0  11  14       11.88        4.58      3.11 o 
   1  11  14       58.02       55.11      7.24 o 
   2  11  14        4.14        6.65      2.55 o 
   3  11  14        0.23        0.90      2.30 o 
   4  11  14       11.15        8.79      3.13 o 
   5  11  14        1.70       -2.48      3.57 o 
  -4  12  14        0.00        3.78      5.17 o 
  -3  12  14        6.31        3.41      3.28 o 
  -2  12  14       29.70       27.74      4.63 o 
  -1  12  14       19.74       18.07     11.55 o 
   0  12  14       22.98       16.24      3.71 o 
   1  12  14       19.74       27.33     10.88 o 
   2  12  14       29.66       33.60      3.93 o 
   3  12  14        6.31        7.23      2.78 o 
   4  12  14        0.00       -0.41      2.82 o 
  -4  13  14        2.03        5.01      5.66 o 
  -3  13  14        1.36       -4.26      4.26 o 
  -2  13  14       15.43       19.12      4.20 o 
  -1  13  14        2.29       -0.11      5.08 o 
   0  13  14        3.00        1.74      2.98 o 
   1  13  14        2.29        3.26      3.21 o 
   2  13  14       15.43       22.81      4.49 o 
   3  13  14        1.35        3.65      2.92 o 
   4  13  14        2.03        2.38      5.34 o 
  -3  14  14        0.15        5.72      6.40 o 
  -2  14  14       16.51       13.15      6.13 o 
  -1  14  14        7.92        3.17      3.73 o 
   0  14  14        5.49       10.43      5.20 o 
   1  14  14        7.92        3.46      4.82 o 
   2  14  14       16.49       15.24      4.34 o 
   3  14  14        0.15        3.94      3.90 o 
  -2  15  14        3.63       13.56      6.43 o 
  -1  15  14        4.47        7.72      6.16 o 
   0  15  14        1.20       -4.68      4.68 o 
   1  15  14        4.47        8.07      6.24 o 
   2  15  14        3.63        4.35      5.58 o 
   1   0  15       72.68       71.06      2.65 o 
   2   0  15       37.64       38.72      2.68 o 
   3   0  15        5.10        6.43      3.34 o 
   4   0  15        0.51        2.36      3.40 o 
   5   0  15        2.74       -2.49      3.77 o 
   6   0  15        0.01        3.94      5.36 o 
  -6   1  15        1.31       -2.16      5.04 o 
  -5   1  15        1.54        3.59      4.34 o 
  -4   1  15       28.94       24.15      5.74 o 
  -3   1  15        4.74        5.64      2.03 o 
  -2   1  15       23.93       24.00      2.21 o 
  -1   1  15       60.50       56.43      5.32 o 
   0   1  15       27.42       33.95      2.08 o 
   1   1  15       60.54       61.70      2.52 o 
   2   1  15       24.00       25.06      3.19 o 
   3   1  15        4.75        1.52      2.14 o 
   4   1  15       28.94       28.80      5.94 o 
   5   1  15        1.55       -3.11      3.23 o 
   6   1  15        1.31       -4.27      4.27 o 
  -6   2  15        0.84        4.86      5.22 o 
  -5   2  15        2.74        7.09      5.00 o 
  -4   2  15        5.36       -2.60      2.92 o 
  -3   2  15       20.60       25.07      3.89 o 
  -2   2  15       36.47       35.75      3.35 o 
  -1   2  15       66.16       69.16      3.18 o 
   0   2  15       92.38       97.09      3.01 o 
   1   2  15       66.01       64.01      2.55 o 
   2   2  15       36.50       43.86      4.02 o 
   3   2  15       20.60        9.65      2.57 o 
   4   2  15        5.34        9.58      4.27 o 
   5   2  15        2.75        4.27      4.65 o 
   6   2  15        0.84       -3.26      4.73 o 
  -6   3  15        0.81        4.93      6.20 o 
  -5   3  15        4.68        9.30      5.41 o 
  -4   3  15        3.20        6.56      2.70 o 
  -3   3  15       26.89       24.71      2.68 o 
  -2   3  15       34.99       34.65      2.78 o 
  -1   3  15       24.73       30.13      2.51 o 
   0   3  15        7.63        8.17      1.64 o 
   1   3  15       24.80       35.31     10.13 o 
   2   3  15       35.02       31.62      3.66 o 
   3   3  15       26.95       23.59      3.62 o 
   4   3  15        3.22        4.53      2.62 o 
   5   3  15        4.69        1.06      4.26 o 
   6   3  15        0.81       -3.86      4.52 o 
  -6   4  15        0.20       -3.09      5.66 o 
  -5   4  15        0.48        3.04      5.19 o 
  -4   4  15        1.09        0.54      3.35 o 
  -3   4  15       12.45       18.07      2.50 o 
  -2   4  15       61.19       56.28      3.35 o 
  -1   4  15       63.73       65.21      3.33 o 
   0   4  15      115.11      116.14      3.89 o 
   1   4  15       63.76       71.74      4.97 o 
   2   4  15       61.13       67.14      4.89 o 
   3   4  15       12.45       17.05      3.23 o 
   4   4  15        1.09        0.36      2.45 o 
   5   4  15        0.48       -0.27      3.45 o 
   6   4  15        0.20        2.25      4.90 o 
  -5   5  15        1.24       -0.50      2.92 o 
  -4   5  15       13.03        7.35      3.18 o 
  -3   5  15        2.58        3.49      1.94 o 
  -2   5  15        8.48        9.03      2.17 o 
  -1   5  15       45.92       49.19      3.17 o 
   0   5  15        0.01       -0.93      1.89 o 
   1   5  15       45.88       39.55      6.65 o 
   2   5  15        8.45        3.85      2.30 o 
   3   5  15        2.59        3.38      2.52 o 
   4   5  15       13.05       17.55      3.82 o 
   5   5  15        1.25        2.35      4.26 o 
   6   5  15        0.03       -4.19      4.93 o 
  -5   6  15        2.94        3.34      3.60 o 
  -4   6  15        1.30       -1.04      2.02 o 
  -3   6  15       32.38       36.46      6.19 o 
  -2   6  15       93.08       88.45      4.30 o 
  -1   6  15      136.41      147.82      4.86 o 
   0   6  15        1.69        4.37      2.25 o 
   1   6  15      136.45      148.89     17.51 o 
   2   6  15       93.07       97.78     13.19 o 
   3   6  15       32.31       25.03      3.93 o 
   4   6  15        1.31        3.60      3.10 o 
   5   6  15        2.94        4.37      2.70 o 
  -5   7  15        0.58        6.29      4.71 o 
  -4   7  15        8.93        9.18      3.29 o 
  -3   7  15       44.12       38.77      3.60 o 
  -2   7  15       50.23       50.45      3.22 o 
  -1   7  15       13.68       16.89      3.89 o 
   0   7  15       28.24       30.61      3.85 o 
   1   7  15       13.65       16.82      3.20 o 
   2   7  15       50.26       47.48      4.73 o 
   3   7  15       44.20       38.48      3.67 o 
   4   7  15        8.92        9.12      2.84 o 
   5   7  15        0.57        0.87      2.64 o 
  -5   8  15        0.74        3.14      3.32 o 
  -4   8  15        0.52        0.18      2.35 o 
  -3   8  15       28.76       30.40      5.86 o 
  -2   8  15        3.68       -1.36      1.95 o 
  -1   8  15       39.31       36.45      3.30 o 
   0   8  15        2.01        1.60      2.32 o 
   1   8  15       39.34       36.88      5.01 o 
   2   8  15        3.70        0.70      2.30 o 
   3   8  15       28.79       32.57      3.69 o 
   4   8  15        0.52        3.22      2.53 o 
   5   8  15        0.74        0.22      2.84 o 
  -5   9  15        2.70        4.87      3.65 o 
  -4   9  15        0.80       -1.49      2.09 o 
  -3   9  15       22.84       28.95      3.72 o 
  -2   9  15       12.01       11.19      2.65 o 
  -1   9  15        7.13        2.69      1.99 o 
   0   9  15        4.96       11.34      3.04 o 
   1   9  15        7.13        4.18      2.67 o 
   2   9  15       12.01       18.17      3.76 o 
   3   9  15       22.85       31.18      4.54 o 
   4   9  15        0.80        2.00      2.49 o 
   5   9  15        2.71        0.35      2.86 o 
  -5  10  15        0.74        7.18      4.07 o 
  -4  10  15        1.87        3.37      2.68 o 
  -3  10  15        4.03        2.41      3.03 o 
  -2  10  15        7.10       10.63      3.36 o 
  -1  10  15       17.90       20.70      3.83 o 
   0  10  15        2.08        5.19      3.00 o 
   1  10  15       17.91       19.53      5.64 o 
   2  10  15        7.10        9.88      3.39 o 
   3  10  15        4.04        1.14      3.02 o 
   4  10  15        1.88       -1.00      2.64 o 
   5  10  15        0.74       -2.15      2.82 o 
  -4  11  15        2.62        3.61      2.75 o 
  -3  11  15        2.30        6.27      3.41 o 
  -2  11  15        2.69        5.48      3.36 o 
  -1  11  15       41.41       45.19     12.31 o 
   0  11  15        0.84       -0.63      2.84 o 
   1  11  15       41.38       36.54      4.97 o 
   2  11  15        2.69        3.67      2.52 o 
   3  11  15        2.30        2.88      2.47 o 
   4  11  15        2.61        1.48      4.30 o 
  -4  12  15        1.60        2.47      5.20 o 
  -3  12  15        1.87       -0.94      3.53 o 
  -2  12  15        0.81       -0.17      3.11 o 
  -1  12  15       33.05       32.28      4.74 o 
   0  12  15        0.16        2.55      3.28 o 
   1  12  15       33.07       26.19      5.01 o 
   2  12  15        0.82       -0.30      2.43 o 
   3  12  15        1.86        0.73      2.67 o 
   4  12  15        1.60        1.99      3.77 o 
  -3  13  15        0.04       -4.38      4.38 o 
  -2  13  15       10.65        9.30      3.71 o 
  -1  13  15        8.47        8.96      3.75 o 
   0  13  15        5.97       10.80      3.94 o 
   1  13  15        8.46       15.50      4.43 o 
   2  13  15       10.65       12.63      4.11 o 
   3  13  15        0.04        1.84      2.95 o 
  -3  14  15        0.37       -2.27      5.52 o 
  -2  14  15        2.01        0.17      5.03 o 
  -1  14  15        6.18       -0.52      3.74 o 
   0  14  15       12.31       13.28      4.27 o 
   1  14  15        6.18        7.69      3.82 o 
   2  14  15        2.01        6.64      5.60 o 
   3  14  15        0.37        6.33      4.23 o 
  -1  15  15        3.37        9.41      6.68 o 
   0  15  15        0.13       -1.10      4.86 o 
   1  15  15        3.37       -1.28      5.42 o 
   0   0  16      148.18      139.56      5.17 o 
   1   0  16        9.95        9.79      1.54 o 
   2   0  16        7.20        3.19      2.23 o 
   3   0  16       11.86        9.08      3.88 o 
   4   0  16        1.85        2.32      3.83 o 
   5   0  16        0.85       -3.81      3.81 o 
   6   0  16        0.03       -1.67      4.57 o 
  -6   1  16        1.43        3.22      5.42 o 
  -5   1  16        1.64        5.53      4.67 o 
  -4   1  16        1.72        3.47      4.05 o 
  -3   1  16        0.26       -2.77      2.77 o 
  -2   1  16        7.23        8.13      2.61 o 
  -1   1  16       35.45       38.20      2.34 o 
   0   1  16      127.95      128.25      3.52 o 
   1   1  16       35.52       42.43      2.84 o 
   2   1  16        7.26        9.00      2.47 o 
   3   1  16        0.26       -2.18      2.18 o 
   4   1  16        1.72        3.69      4.15 o 
   5   1  16        1.64        0.28      4.10 o 
   6   1  16        1.43       -3.20      5.03 o 
  -6   2  16        0.39       -3.88      4.79 o 
  -5   2  16        0.21        1.77      4.59 o 
  -4   2  16       21.74       10.67      4.89 o 
  -3   2  16       18.31       25.94      3.34 o 
  -2   2  16      123.59      115.05      4.07 o 
  -1   2  16        7.63        4.57      1.55 o 
   0   2  16      116.90      110.46      3.33 o 
   1   2  16        7.60        6.63      1.61 o 
   2   2  16      123.45      115.15     10.71 o 
   3   2  16       18.30       16.88      3.29 o 
   4   2  16       21.69       13.07      4.70 o 
   5   2  16        0.21       -2.62      3.83 o 
   6   2  16        0.39        6.35      5.34 o 
  -5   3  16        2.71        2.11      5.12 o 
  -4   3  16        8.84       13.26      4.62 o 
  -3   3  16        3.39        6.08      2.57 o 
  -2   3  16       27.53       30.67      2.88 o 
  -1   3  16       99.01       87.06      5.97 o 
   0   3  16      199.73      195.59      5.03 o 
   1   3  16       99.09       83.61      5.07 o 
   2   3  16       27.60       33.91      3.88 o 
   3   3  16        3.42        2.54      2.39 o 
   4   3  16        8.85        6.71      2.81 o 
   5   3  16        2.71       -0.49      4.02 o 
  -5   4  16        1.12        7.41      5.80 o 
  -4   4  16        0.11        0.15      2.57 o 
  -3   4  16       13.23       14.32      3.29 o 
  -2   4  16       13.93       15.63      2.30 o 
  -1   4  16        3.27        3.65      1.93 o 
   0   4  16        0.97       -1.05      1.74 o 
   1   4  16        3.28        7.77      2.47 o 
   2   4  16       13.93       12.35      2.78 o 
   3   4  16       13.20       13.31      3.08 o 
   4   4  16        0.11        2.20      2.54 o 
   5   4  16        1.13        0.46      3.81 o 
  -5   5  16        1.60       -5.20      5.20 o 
  -4   5  16        3.25        1.56      2.64 o 
  -3   5  16      100.75       95.11      6.17 o 
  -2   5  16       15.56       11.91      2.23 o 
  -1   5  16       75.42       68.03      3.63 o 
   0   5  16      139.50      128.46      5.86 o 
   1   5  16       75.44       72.48      5.12 o 
   2   5  16       15.53       14.11      2.91 o 
   3   5  16      100.71       98.46      6.38 o 
   4   5  16        3.25        1.52      2.73 o 
   5   5  16        1.60       -0.09      4.46 o 
  -5   6  16        5.14        7.01      3.88 o 
  -4   6  16        0.84       -0.37      2.80 o 
  -3   6  16       34.26       38.71      4.13 o 
  -2   6  16       61.43       61.70      4.04 o 
  -1   6  16       17.37       18.63      3.29 o 
   0   6  16        2.74        3.61      2.45 o 
   1   6  16       17.41       18.06      4.41 o 
   2   6  16       61.40       63.99      5.28 o 
   3   6  16       34.27       40.59      5.78 o 
   4   6  16        0.84       -0.59      2.51 o 
   5   6  16        5.13        4.70      4.30 o 
  -5   7  16        1.86        2.65      3.72 o 
  -4   7  16        1.93        0.99      2.47 o 
  -3   7  16        5.38        5.41      2.88 o 
  -2   7  16       15.82       16.45      4.14 o 
  -1   7  16       76.01       71.31      5.40 o 
   0   7  16      164.87      167.44     12.42 o 
   1   7  16       76.10       85.14      5.74 o 
   2   7  16       15.82       10.89      3.05 o 
   3   7  16        5.36        5.51      2.85 o 
   4   7  16        1.94        2.11      2.39 o 
   5   7  16        1.86        0.70      2.94 o 
  -5   8  16        2.45        4.84      5.14 o 
  -4   8  16        0.20        0.56      2.36 o 
  -3   8  16        2.78        5.90      2.39 o 
  -2   8  16       14.37       16.99      3.06 o 
  -1   8  16       30.71       25.89      3.06 o 
   0   8  16       56.22       51.03      6.29 o 
   1   8  16       30.71       29.69      3.97 o 
   2   8  16       14.38       15.27      3.51 o 
   3   8  16        2.78        4.76      2.55 o 
   4   8  16        0.20       -2.13      2.19 o 
   5   8  16        2.45       -2.67      2.83 o 
  -5   9  16        3.39        6.78      3.90 o 
  -4   9  16        3.28        5.13      2.80 o 
  -3   9  16        4.86        2.98      2.47 o 
  -2   9  16        3.78        2.71      2.21 o 
  -1   9  16        3.84        3.59      3.55 o 
   0   9  16       49.90       41.48     12.54 o 
   1   9  16        3.83        7.78      3.01 o 
   2   9  16        3.79        1.31      2.85 o 
   3   9  16        4.86        8.15      4.09 o 
   4   9  16        3.28        3.69      2.73 o 
   5   9  16        3.39        3.35      3.94 o 
  -5  10  16        0.56       12.53      6.23 o 
  -4  10  16        1.34        2.45      2.79 o 
  -3  10  16       10.92        8.69      2.92 o 
  -2  10  16       33.03       30.72      3.71 o 
  -1  10  16        0.22        1.72      2.77 o 
   0  10  16        0.36       -2.03      2.53 o 
   1  10  16        0.22       -2.16      2.48 o 
   2  10  16       33.05       34.86      6.31 o 
   3  10  16       10.92        7.59      3.48 o 
   4  10  16        1.35        0.65      3.20 o 
   5  10  16        0.56        2.25      5.66 o 
  -4  11  16        0.20       -1.28      3.47 o 
  -3  11  16        0.50       -0.64      3.43 o 
  -2  11  16        5.22        6.97      3.35 o 
  -1  11  16       17.53       20.38      4.40 o 
   0  11  16       26.49       20.81      4.04 o 
   1  11  16       17.54       12.00      4.93 o 
   2  11  16        5.22        4.19      2.68 o 
   3  11  16        0.50       -0.55      2.34 o 
   4  11  16        0.20       -0.57      2.76 o 
  -4  12  16        1.69       -1.33      3.72 o 
  -3  12  16        0.33       -0.68      4.13 o 
  -2  12  16        1.80       -3.00      3.00 o 
  -1  12  16        0.46        4.00      3.39 o 
   0  12  16       10.85       18.41      7.12 o 
   1  12  16        0.46        2.23      3.23 o 
   2  12  16        1.81        0.41      8.41 o 
   3  12  16        0.33        1.94      3.00 o 
   4  12  16        1.70        3.89      5.41 o 
  -3  13  16        1.16        0.73      5.53 o 
  -2  13  16        0.53        4.27      3.71 o 
  -1  13  16        3.82       11.68      4.35 o 
   0  13  16        2.39        6.33      3.51 o 
   1  13  16        3.81        4.86      3.56 o 
   2  13  16        0.53       -1.89      3.44 o 
   3  13  16        1.16       -3.24      3.46 o 
  -2  14  16        0.81       -4.46      4.95 o 
  -1  14  16        1.80       -4.57      4.57 o 
   0  14  16        8.77       15.28      6.15 o 
   1  14  16        1.80       -0.19      4.97 o 
   2  14  16        0.81       -4.15      4.15 o 
   0  15  16        1.33       -5.17      5.17 o 
   1   0  17       35.29       36.30      2.61 o 
   2   0  17       27.09       25.60      3.42 o 
   3   0  17       20.58       19.47      4.82 o 
   4   0  17       11.13        7.01      4.34 o 
   5   0  17        0.75        6.35      5.03 o 
  -5   1  17        7.13        8.13      4.90 o 
  -4   1  17        2.82       -0.57      3.78 o 
  -3   1  17        3.37       -2.79      2.79 o 
  -2   1  17        6.21        2.31      1.98 o 
  -1   1  17      218.37      235.51      4.93 o 
   0   1  17      289.56      282.96      5.36 o 
   1   1  17      218.29      226.86      5.45 o 
   2   1  17        6.21        7.22      2.54 o 
   3   1  17        3.37        3.84      2.61 o 
   4   1  17        2.82        4.60      4.02 o 
   5   1  17        7.13        4.34      4.68 o 
  -5   2  17        0.84       -4.24      4.24 o 
  -4   2  17        0.64        0.50      3.93 o 
  -3   2  17       36.53       23.98      5.36 o 
  -2   2  17       30.08       24.37      2.55 o 
  -1   2  17       40.71       43.12      2.97 o 
   0   2  17      191.85      196.41      4.50 o 
   1   2  17       40.75       40.44      3.94 o 
   2   2  17       30.08       27.44      3.62 o 
   3   2  17       36.60       40.43      4.51 o 
   4   2  17        0.63       -1.88      3.74 o 
   5   2  17        0.84       -3.45      3.45 o 
  -5   3  17        0.94       -2.08      4.63 o 
  -4   3  17        2.43       -3.59      3.78 o 
  -3   3  17       37.78       35.95      3.92 o 
  -2   3  17       28.87       34.90      2.93 o 
  -1   3  17       51.98       45.87      3.13 o 
   0   3  17       26.48       25.45      2.45 o 
   1   3  17       52.02       46.68      4.26 o 
   2   3  17       28.88       32.82      4.03 o 
   3   3  17       37.76       28.96      4.07 o 
   4   3  17        2.42        2.65      3.48 o 
   5   3  17        0.93       -3.78      3.78 o 
  -5   4  17       11.17       19.09      6.62 o 
  -4   4  17       15.77       22.84      6.16 o 
  -3   4  17       24.49       33.18      3.95 o 
  -2   4  17        7.47        8.70      2.04 o 
  -1   4  17       20.21       19.11      2.39 o 
   0   4  17       66.99       67.05      7.00 o 
   1   4  17       20.26       19.85      3.26 o 
   2   4  17        7.46       14.11      3.04 o 
   3   4  17       24.48       31.63      4.25 o 
   4   4  17       15.77       15.78      3.80 o 
   5   4  17       11.18       13.29      5.85 o 
  -5   5  17        0.78        0.25      5.41 o 
  -4   5  17        2.07        0.84      3.95 o 
  -3   5  17       10.36        8.74      2.39 o 
  -2   5  17        7.77        2.36      2.86 o 
  -1   5  17        4.37        3.33      2.38 o 
   0   5  17      131.09      132.74      6.25 o 
   1   5  17        4.38       -2.10      2.24 o 
   2   5  17        7.77        0.38      2.20 o 
   3   5  17       10.33        9.65      3.55 o 
   4   5  17        2.06        1.65      2.65 o 
   5   5  17        0.78       -0.44      4.38 o 
  -5   6  17        0.10       -2.71      4.62 o 
  -4   6  17        1.88        0.05      3.00 o 
  -3   6  17        8.93        5.18      2.33 o 
  -2   6  17        5.64        8.07      2.27 o 
  -1   6  17       22.72       18.77      3.41 o 
   0   6  17       38.32       40.59      4.53 o 
   1   6  17       22.74       17.54      3.40 o 
   2   6  17        5.66        7.95      5.13 o 
   3   6  17        8.91        6.59      2.84 o 
   4   6  17        1.88       -2.63      2.64 o 
   5   6  17        0.10        1.36      3.35 o 
  -5   7  17        1.60        3.75      4.08 o 
  -4   7  17        3.11        2.96      3.16 o 
  -3   7  17       18.99       26.06      3.92 o 
  -2   7  17       64.66       66.26      8.82 o 
  -1   7  17        5.64        6.76      2.86 o 
   0   7  17        0.08        1.16      2.25 o 
   1   7  17        5.65        4.04      3.32 o 
   2   7  17       64.70       80.86      6.16 o 
   3   7  17       18.98       21.78      4.02 o 
   4   7  17        3.12       -0.63      2.82 o 
   5   7  17        1.61        7.28      3.73 o 
  -5   8  17        0.57        4.58      4.91 o 
  -4   8  17        2.41        4.68      3.38 o 
  -3   8  17        6.55        4.48      2.47 o 
  -2   8  17        1.99        1.69      2.62 o 
  -1   8  17        3.90       10.38      3.71 o 
   0   8  17       11.75        5.69      3.40 o 
   1   8  17        3.91        5.38      2.85 o 
   2   8  17        1.99       -2.26      3.50 o 
   3   8  17        6.54       12.61      4.87 o 
   4   8  17        2.40       -1.77      3.40 o 
   5   8  17        0.57        3.74      5.08 o 
  -4   9  17        2.88        3.00      2.79 o 
  -3   9  17        1.46        1.10      2.47 o 
  -2   9  17        2.46        0.10      2.15 o 
  -1   9  17        6.45        5.96      2.98 o 
   0   9  17        1.03       -0.55      2.91 o 
   1   9  17        6.44        5.48      5.49 o 
   2   9  17        2.46        3.73      2.82 o 
   3   9  17        1.46        3.65      3.25 o 
   4   9  17        2.88        2.18      3.38 o 
   5   9  17        0.69       -4.89      4.89 o 
  -4  10  17        1.16        1.18      2.89 o 
  -3  10  17        1.62        1.93      2.50 o 
  -2  10  17       15.14       17.22      3.12 o 
  -1  10  17        3.49        0.84      2.89 o 
   0  10  17        2.65        0.10      2.70 o 
   1  10  17        3.48        5.48      3.82 o 
   2  10  17       15.16       10.76      4.28 o 
   3  10  17        1.63       -0.28      3.08 o 
   4  10  17        1.17        0.63      3.29 o 
  -4  11  17        0.64       -5.46      6.85 o 
  -3  11  17        0.70       -2.44      2.44 o 
  -2  11  17        4.06        3.91      2.68 o 
  -1  11  17        0.36        0.38      2.79 o 
   0  11  17       11.45       17.45      3.91 o 
   1  11  17        0.36       -0.94      2.75 o 
   2  11  17        4.06        5.40      3.62 o 
   3  11  17        0.71       -0.83      2.51 o 
   4  11  17        0.64        2.79      3.66 o 
  -3  12  17        0.76       -0.70      3.67 o 
  -2  12  17        5.39        5.88      4.06 o 
  -1  12  17        0.94       -2.71      6.96 o 
   0  12  17        0.00       -0.52      2.87 o 
   1  12  17        0.94        7.36      3.67 o 
   2  12  17        5.39        7.88      3.93 o 
   3  12  17        0.76        2.90      3.44 o 
  -3  13  17        0.66       -2.75      3.86 o 
  -2  13  17        1.27       11.38      6.20 o 
  -1  13  17        0.18        1.59      3.63 o 
   0  13  17        0.00       -2.03      3.13 o 
   1  13  17        0.18       -1.42      3.54 o 
   2  13  17        1.27       -0.73      4.92 o 
   3  13  17        0.66        1.81      3.90 o 
  -1  14  17        1.99        4.84      5.17 o 
   0  14  17        4.24        9.35      6.08 o 
   1  14  17        1.98        5.23      5.77 o 
   0   0  18       50.11       41.20      3.69 o 
   1   0  18      267.79      265.88      5.41 o 
   2   0  18       85.52       71.65      7.54 o 
   3   0  18        1.46        7.38      4.02 o 
   4   0  18        3.36        2.57      4.51 o 
   5   0  18        0.61        2.96      4.40 o 
  -5   1  18        2.35        7.24      5.50 o 
  -4   1  18        8.53       10.55      5.06 o 
  -3   1  18       11.55       12.44      4.24 o 
  -2   1  18       25.07       26.51      4.92 o 
  -1   1  18       50.67       67.43      3.16 o 
   0   1  18        2.59        3.01      1.48 o 
   1   1  18       50.75       48.71      4.32 o 
   2   1  18       25.06       25.18      3.59 o 
   3   1  18       11.54        9.37      2.90 o 
   4   1  18        8.53        4.71      4.41 o 
   5   1  18        2.35       -1.04      4.74 o 
  -5   2  18        0.21       -4.62      4.62 o 
  -4   2  18        0.49       -3.50      3.61 o 
  -3   2  18       12.81       14.36      4.71 o 
  -2   2  18       32.22       28.95      2.80 o 
  -1   2  18      149.67      145.09      4.72 o 
   0   2  18        6.47        5.12      1.61 o 
   1   2  18      149.77      147.67      6.42 o 
   2   2  18       32.26       32.22      8.31 o 
   3   2  18       12.81        5.02      2.65 o 
   4   2  18        0.48        0.55      3.99 o 
   5   2  18        0.21        0.30      4.08 o 
  -5   3  18        6.80        6.65      5.77 o 
  -4   3  18        3.91        3.37      4.38 o 
  -3   3  18        4.90        4.34      2.52 o 
  -2   3  18       23.45       16.65      3.17 o 
  -1   3  18        8.00       11.06      2.21 o 
   0   3  18       27.06       30.75      3.75 o 
   1   3  18        8.01       13.38      4.05 o 
   2   3  18       23.47       24.21      3.62 o 
   3   3  18        4.90        8.67      3.03 o 
   4   3  18        3.90        5.88      2.96 o 
   5   3  18        6.80       10.56      5.41 o 
  -5   4  18        1.60        5.66      5.74 o 
  -4   4  18        2.75        1.04      4.08 o 
  -3   4  18       14.93       21.28      3.57 o 
  -2   4  18       30.31       33.64      3.27 o 
  -1   4  18       10.23       11.76      2.26 o 
   0   4  18      174.93      171.47      6.96 o 
   1   4  18       10.23        9.37      2.94 o 
   2   4  18       30.28       30.40      4.12 o 
   3   4  18       14.90       16.47      3.47 o 
   4   4  18        2.75       -0.79      2.50 o 
   5   4  18        1.60        0.63      4.46 o 
  -5   5  18        1.21        5.71      5.99 o 
  -4   5  18        3.82       11.33      5.56 o 
  -3   5  18       11.02       14.21      2.75 o 
  -2   5  18       38.58       46.90      4.84 o 
  -1   5  18        8.74       15.28      3.06 o 
   0   5  18       75.94       82.72      5.55 o 
   1   5  18        8.73       11.23      2.95 o 
   2   5  18       38.62       48.61      5.61 o 
   3   5  18       11.04       11.16      5.60 o 
   4   5  18        3.81       -1.14      2.83 o 
   5   5  18        1.21        4.29      5.39 o 
  -5   6  18        0.18        0.38      6.42 o 
  -4   6  18        0.02       -0.68      2.85 o 
  -3   6  18       23.37       25.38      3.29 o 
  -2   6  18        4.17        5.11      2.18 o 
  -1   6  18       49.83       53.63      9.96 o 
   0   6  18       45.80       45.44     12.97 o 
   1   6  18       49.84       45.26      4.74 o 
   2   6  18        4.16        3.14      2.66 o 
   3   6  18       23.41       23.78      9.77 o 
   4   6  18        0.02       -0.78      2.83 o 
   5   6  18        0.18        2.54      4.52 o 
  -5   7  18        0.86       -4.07      5.71 o 
  -4   7  18        0.06        0.38      3.25 o 
  -3   7  18        3.35        2.49      2.43 o 
  -2   7  18       28.24       20.77      3.73 o 
  -1   7  18       11.27       12.43      3.29 o 
   0   7  18        0.06        0.41      2.45 o 
   1   7  18       11.25       12.53      3.28 o 
   2   7  18       28.23       29.73      7.99 o 
   3   7  18        3.35        4.06      2.87 o 
   4   7  18        0.06        0.90      3.17 o 
   5   7  18        0.86       10.04      5.79 o 
  -5   8  18        0.01        8.04      5.60 o 
  -4   8  18        0.06       -0.21      5.44 o 
  -3   8  18       11.51       13.49      3.52 o 
  -2   8  18        9.58        8.57      4.82 o 
  -1   8  18        7.38        7.21      2.97 o 
   0   8  18        3.64        2.11      2.44 o 
   1   8  18        7.37        4.69      2.98 o 
   2   8  18        9.56       12.52      3.22 o 
   3   8  18       11.51       16.06      4.00 o 
   4   8  18        0.06        3.95      3.49 o 
   5   8  18        0.01        0.84      5.69 o 
  -4   9  18        4.24       10.32      3.95 o 
  -3   9  18        5.19        6.56      3.49 o 
  -2   9  18        0.91        3.82      3.03 o 
  -1   9  18        9.49        8.97      3.40 o 
   0   9  18        0.94        0.31      2.49 o 
   1   9  18        9.48        8.78      3.29 o 
   2   9  18        0.92        3.22      3.00 o 
   3   9  18        5.20        5.14      3.43 o 
   4   9  18        4.24        0.91      3.53 o 
  -4  10  18        4.22       12.06      5.96 o 
  -3  10  18        2.24       -0.10      2.66 o 
  -2  10  18        4.62        7.64      2.76 o 
  -1  10  18        4.96        4.41      3.18 o 
   0  10  18        0.00       -0.50      2.58 o 
   1  10  18        4.95        5.77      3.14 o 
   2  10  18        4.62       -1.40      2.67 o 
   3  10  18        2.24        0.14      3.29 o 
   4  10  18        4.22        4.95      5.82 o 
  -4  11  18        0.65        2.43      5.82 o 
  -3  11  18        0.76        2.37      2.78 o 
  -2  11  18        4.23        6.56      3.51 o 
  -1  11  18        0.93        4.98      3.51 o 
   0  11  18        0.76        1.80      3.20 o 
   1  11  18        0.93        3.06      3.09 o 
   2  11  18        4.23        1.71      3.50 o 
   3  11  18        0.76        3.76      3.42 o 
  -3  12  18        0.32       -0.77      3.66 o 
  -2  12  18        0.87        2.18      5.41 o 
  -1  12  18        2.38        6.03      4.15 o 
   0  12  18        0.01       -2.58      3.00 o 
   1  12  18        2.37        3.77      5.96 o 
   2  12  18        0.86        3.98      3.62 o 
   3  12  18        0.33       -3.36      3.53 o 
  -2  13  18        0.53        1.70      5.67 o 
  -1  13  18        0.65       -1.48      4.87 o 
   0  13  18        0.62        2.65      4.43 o 
   1  13  18        0.65       -4.43      4.43 o 
   2  13  18        0.53       10.14      6.64 o 
  -1  14  18        0.11        5.52      5.97 o 
   0  14  18        0.12       -1.99      5.01 o 
   1  14  18        0.11        3.50      5.52 o 
   1   0  19       49.21       47.85      2.82 o 
   2   0  19        2.50        5.62      2.65 o 
   3   0  19       12.79       16.28      4.93 o 
   4   0  19        0.02        2.81      4.26 o 
   5   0  19        0.12        0.91      4.87 o 
  -5   1  19        1.86        6.27      5.61 o 
  -4   1  19        0.30       -2.13      3.85 o 
  -3   1  19        4.11        5.75      3.99 o 
  -2   1  19       90.24       84.84      7.66 o 
  -1   1  19       25.09       27.97      2.44 o 
   0   1  19      145.10      138.86      5.02 o 
   1   1  19       25.13       24.21      3.61 o 
   2   1  19       90.14       97.79      6.28 o 
   3   1  19        4.11        5.96      4.13 o 
   4   1  19        0.30        1.59      4.07 o 
   5   1  19        1.86        3.93      4.70 o 
  -5   2  19        5.08        0.41      5.23 o 
  -4   2  19        9.40        9.44      5.04 o 
  -3   2  19        1.38        0.08      3.47 o 
  -2   2  19       31.33       30.70      3.58 o 
  -1   2  19       30.40       38.89      3.10 o 
   0   2  19       20.09       21.13      2.60 o 
   1   2  19       30.38       43.04      4.38 o 
   2   2  19       31.36       28.73      3.97 o 
   3   2  19        1.38        2.71      3.78 o 
   4   2  19        9.40        8.15      4.59 o 
   5   2  19        5.08        5.28      5.30 o 
  -5   3  19        3.58        6.04      5.36 o 
  -4   3  19        3.80        1.40      4.45 o 
  -3   3  19        5.02        8.70      4.34 o 
  -2   3  19        0.65        0.20      1.85 o 
  -1   3  19       77.85       83.37      4.12 o 
   0   3  19        8.36        4.05      2.34 o 
   1   3  19       77.88       85.15      8.37 o 
   2   3  19        0.66        2.67      2.50 o 
   3   3  19        5.02        4.69      2.95 o 
   4   3  19        3.79        2.10      3.77 o 
   5   3  19        3.57       -1.37      4.38 o 
  -5   4  19        2.72       10.15      6.51 o 
  -4   4  19        8.46        5.06      5.14 o 
  -3   4  19        4.64        7.63      2.82 o 
  -2   4  19       10.34       10.62      2.51 o 
  -1   4  19        4.92        8.28      2.62 o 
   0   4  19        4.61        0.25      3.36 o 
   1   4  19        4.91        1.36      2.30 o 
   2   4  19       10.34        5.99      3.49 o 
   3   4  19        4.64        2.85      3.35 o 
   4   4  19        8.46       11.87      4.16 o 
   5   4  19        2.72        4.40      5.06 o 
  -5   5  19        3.90       -1.95      5.85 o 
  -4   5  19        2.88        5.17      4.97 o 
  -3   5  19       10.30       14.90      3.43 o 
  -2   5  19       12.34       14.19      2.58 o 
  -1   5  19        4.47        3.60      4.71 o 
   0   5  19       87.42       90.69      8.17 o 
   1   5  19        4.49        7.86      2.93 o 
   2   5  19       12.35       10.94      5.27 o 
   3   5  19       10.31        8.33      3.26 o 
   4   5  19        2.88       -1.12      6.04 o 
  -5   6  19        0.94       -2.62      5.15 o 
  -4   6  19        2.26        2.13      3.27 o 
  -3   6  19        8.98       10.57      3.46 o 
  -2   6  19       30.57       28.51      4.06 o 
  -1   6  19       26.30       24.25      3.72 o 
   0   6  19       43.01       43.75      4.68 o 
   1   6  19       26.28       26.92      4.11 o 
   2   6  19       30.57       35.50      9.10 o 
   3   6  19        8.98       11.66      3.67 o 
   4   6  19        2.27        1.37      3.36 o 
   5   6  19        0.94       -1.02      4.95 o 
  -4   7  19        1.90        1.26      3.25 o 
  -3   7  19        3.08        6.62      3.18 o 
  -2   7  19        3.65       -2.35      4.37 o 
  -1   7  19       11.40        4.57      4.60 o 
   0   7  19        0.01       -1.26      2.32 o 
   1   7  19       11.40       11.85      3.40 o 
   2   7  19        3.65        4.52      3.70 o 
   3   7  19        3.09       -1.12      2.76 o 
   4   7  19        1.90       -2.11      4.22 o 
   5   7  19        0.41       -2.08      4.76 o 
  -4   8  19        1.61        5.97      5.72 o 
  -3   8  19        4.03        0.59      2.90 o 
  -2   8  19        0.30        1.06      2.86 o 
  -1   8  19        2.34        2.19      2.50 o 
   0   8  19       13.84       17.32      3.83 o 
   1   8  19        2.34        4.89      2.83 o 
   2   8  19        0.30        1.41      3.44 o 
   3   8  19        4.03       -0.71      3.47 o 
   4   8  19        1.62        3.43      3.30 o 
  -4   9  19        4.04       -0.19      4.98 o 
  -3   9  19        7.89       10.56      3.95 o 
  -2   9  19        1.28        4.16      3.02 o 
  -1   9  19        0.47        1.44      2.97 o 
   0   9  19        0.19        3.71      2.96 o 
   1   9  19        0.47       -1.34      2.80 o 
   2   9  19        1.28        6.37      3.14 o 
   3   9  19        7.90        8.12      3.61 o 
   4   9  19        4.03        3.72      5.45 o 
  -4  10  19        2.67        3.23      5.28 o 
  -3  10  19        8.42       10.83      4.95 o 
  -2  10  19        4.47        4.69      3.53 o 
  -1  10  19        0.64       -0.51      2.90 o 
   0  10  19        7.33        8.06      3.36 o 
   1  10  19        0.64        2.50      2.84 o 
   2  10  19        4.47        2.59      3.28 o 
   3  10  19        8.44        8.06      3.74 o 
   4  10  19        2.67        5.91      5.61 o 
  -3  11  19        0.08        3.52      5.53 o 
  -2  11  19        0.93        3.05      3.48 o 
  -1  11  19        1.06        4.14      6.05 o 
   0  11  19        0.01        6.47      3.40 o 
   1  11  19        1.06       -1.59      3.17 o 
   2  11  19        0.93        0.79      3.40 o 
   3  11  19        0.07        5.33      3.71 o 
  -2  12  19        0.89        3.61      5.47 o 
  -1  12  19        0.02       11.76      5.86 o 
   0  12  19        0.12       -2.74      2.90 o 
   1  12  19        0.02        3.11      4.82 o 
   2  12  19        0.89        4.60      5.72 o 
  -1  13  19        2.77        4.81      5.80 o 
   0  13  19        0.45        2.08      5.19 o 
   1  13  19        2.76       -1.48      4.81 o 
   0   0  20       13.96       12.93      2.86 o 
   1   0  20        0.30        1.86      2.26 o 
   2   0  20        0.57       -0.72      2.00 o 
   3   0  20        3.96        3.75      3.75 o 
   4   0  20        0.21        1.28      4.29 o 
   5   0  20        1.40        4.10      5.09 o 
  -5   1  20        2.79       -2.29      4.86 o 
  -4   1  20        0.94        9.62      4.89 o 
  -3   1  20        0.78        0.85      3.81 o 
  -2   1  20       16.07        2.93      3.77 o 
  -1   1  20        5.79        9.72      1.86 o 
   0   1  20       40.27       43.58      2.84 o 
   1   1  20        5.79        4.65      2.81 o 
   2   1  20       16.08       12.12      3.12 o 
   3   1  20        0.78        0.71      3.85 o 
   4   1  20        0.94       -2.08      4.02 o 
   5   1  20        2.79        6.45      5.31 o 
  -5   2  20        0.15        1.72      5.47 o 
  -4   2  20        1.50        2.03      4.97 o 
  -3   2  20        4.25        9.08      4.49 o 
  -2   2  20       10.24       12.60      4.49 o 
  -1   2  20       24.76       22.05      2.73 o 
   0   2  20        0.00        2.34      2.16 o 
   1   2  20       24.79       14.48      3.03 o 
   2   2  20       10.25       11.16      3.13 o 
   3   2  20        4.25        4.34      2.93 o 
   4   2  20        1.50        1.07      4.13 o 
  -5   3  20        3.47       10.42      5.96 o 
  -4   3  20        6.70       10.12      5.14 o 
  -3   3  20        0.48        1.26      3.58 o 
  -2   3  20       13.03        4.62      3.29 o 
  -1   3  20        3.55        5.41      2.45 o 
   0   3  20        2.49        1.69      4.49 o 
   1   3  20        3.54        5.23      2.61 o 
   2   3  20       13.03       15.63      3.47 o 
   3   3  20        0.48       -0.20      2.81 o 
   4   3  20        6.71        8.20      4.98 o 
  -4   4  20        1.32        8.61      5.36 o 
  -3   4  20       11.33       11.49      4.60 o 
  -2   4  20       16.56        9.39      2.34 o 
  -1   4  20       25.03       21.66      3.54 o 
   0   4  20        2.16        0.16      3.09 o 
   1   4  20       25.06       27.73      3.91 o 
   2   4  20       16.53        9.86      3.19 o 
   3   4  20       11.30        1.68      4.75 o 
   4   4  20        1.32       -2.81      3.00 o 
  -4   5  20        0.16       -4.71      4.71 o 
  -3   5  20       11.63       11.18      3.35 o 
  -2   5  20        2.61        3.14      2.60 o 
  -1   5  20        3.31        1.76      2.79 o 
   0   5  20        2.35        1.96      2.45 o 
   1   5  20        3.31        1.92      3.21 o 
   2   5  20        2.60        3.98      2.81 o 
   3   5  20       11.61       10.01      3.52 o 
   4   5  20        0.16        1.18      4.97 o 
  -4   6  20        1.89        3.39      5.60 o 
  -3   6  20       11.63       12.64      3.56 o 
  -2   6  20        8.58       12.85      4.48 o 
  -1   6  20       12.64        6.82      3.02 o 
   0   6  20       12.35        4.09      2.79 o 
   1   6  20       12.64        5.03      4.57 o 
   2   6  20        8.59       17.04      3.93 o 
   3   6  20       11.63       10.35      3.91 o 
   4   6  20        1.90        1.69      4.07 o 
  -4   7  20        0.73        4.80      3.65 o 
  -3   7  20        1.02        4.09      3.67 o 
  -2   7  20        5.51        2.87      2.84 o 
  -1   7  20        4.78        8.77      3.12 o 
   0   7  20       27.15       21.12      3.83 o 
   1   7  20        4.78        1.90      4.20 o 
   2   7  20        5.52        6.01      3.16 o 
   3   7  20        1.02        2.61      3.12 o 
   4   7  20        0.73       -3.64      3.64 o 
  -4   8  20        1.87        4.13      4.92 o 
  -3   8  20        2.31        3.31      5.99 o 
  -2   8  20        2.74        2.82      3.11 o 
  -1   8  20        3.68       -0.14      3.58 o 
   0   8  20        0.00       -0.23      4.83 o 
   1   8  20        3.67        2.88      4.03 o 
   2   8  20        2.73        2.67      3.14 o 
   3   8  20        2.30        6.07      6.17 o 
   4   8  20        1.87        6.35      5.77 o 
  -3   9  20        3.42        6.14      3.76 o 
  -2   9  20        3.81        3.08      3.32 o 
  -1   9  20        0.39       -1.07      2.82 o 
   0   9  20        2.68        1.06      4.68 o 
   1   9  20        0.39        2.24      3.03 o 
   2   9  20        3.81        4.57      3.28 o 
   3   9  20        3.42        0.66      3.47 o 
   4   9  20        0.22        2.29      5.52 o 
  -3  10  20        1.89        5.19      5.19 o 
  -2  10  20        0.05        1.89      3.56 o 
  -1  10  20        0.47       -1.05      2.84 o 
   0  10  20        1.55       -0.35      3.00 o 
   1  10  20        0.48       -2.00      3.01 o 
   2  10  20        0.05       -2.75      4.22 o 
   3  10  20        1.89       -1.94      4.93 o 
  -3  11  20        1.98        0.69      5.33 o 
  -2  11  20        2.22        8.09      5.79 o 
  -1  11  20        0.53       -0.30      3.31 o 
   0  11  20        0.06        4.93      3.31 o 
   1  11  20        0.54       -1.02      3.14 o 
   2  11  20        2.22       -4.22      4.22 o 
   3  11  20        1.98        2.88      5.49 o 
  -2  12  20        0.39       -1.97      5.06 o 
  -1  12  20        3.84       13.65      6.02 o 
   0  12  20        0.11        2.24      5.25 o 
   1  12  20        3.84        0.05      4.90 o 
   2  12  20        0.39        2.21      5.58 o 
   0  13  20        0.45        4.15      5.45 o 
   1   0  21       36.50       39.90      4.36 o 
   2   0  21       17.18       19.88      6.18 o 
   3   0  21        1.40        1.50      3.89 o 
   4   0  21        0.83       -0.66      4.52 o 
  -4   1  21        0.20       -3.97      3.97 o 
  -3   1  21        0.74        2.57      4.26 o 
  -2   1  21       18.09       17.45      4.95 o 
  -1   1  21        4.11        5.49      2.61 o 
   0   1  21        0.39        0.09      1.70 o 
   1   1  21        4.10        5.21      2.67 o 
   2   1  21       18.09       15.04      3.76 o 
   3   1  21        0.74        0.03      4.07 o 
   4   1  21        0.20        6.37      4.89 o 
  -4   2  21        4.43       10.88      5.12 o 
  -3   2  21        1.14       -2.14      3.96 o 
  -2   2  21       13.35        8.89      4.15 o 
  -1   2  21       35.15       39.27      3.37 o 
   0   2  21        0.79        2.06      2.65 o 
   1   2  21       35.16       38.81      7.28 o 
   2   2  21       13.33       12.89      3.33 o 
   3   2  21        1.14       -1.55      2.51 o 
   4   2  21        4.43        6.92      5.09 o 
  -4   3  21       19.83        9.16      5.75 o 
  -3   3  21       10.66       11.68      4.92 o 
  -2   3  21       10.53       17.42      4.90 o 
  -1   3  21        6.36        9.08      4.25 o 
   0   3  21        0.70       -1.51      2.10 o 
   1   3  21        6.36        1.17      3.77 o 
   2   3  21       10.51       15.87      5.48 o 
   3   3  21       10.65       16.25      3.83 o 
   4   3  21       19.82       15.83      5.67 o 
  -4   4  21        6.44        6.21      5.31 o 
  -3   4  21        6.12       -3.96      3.96 o 
  -2   4  21        7.46        8.72      4.10 o 
  -1   4  21        1.68        4.07      2.61 o 
   0   4  21        9.87        9.33      2.94 o 
   1   4  21        1.68       -1.87      2.20 o 
   2   4  21        7.46        7.58      3.09 o 
   3   4  21        6.13       15.10      3.83 o 
   4   4  21        6.45        7.13      3.99 o 
  -4   5  21        1.01        7.38      5.55 o 
  -3   5  21        1.95        7.88      4.86 o 
  -2   5  21        4.34        2.80      3.17 o 
  -1   5  21        2.28        4.33      2.86 o 
   0   5  21        8.69       13.95      5.09 o 
   1   5  21        2.28        0.17      6.13 o 
   2   5  21        4.35        7.12      3.24 o 
   3   5  21        1.95        2.98      2.98 o 
   4   5  21        1.01        1.88      5.54 o 
  -4   6  21        0.98       -2.14      5.34 o 
  -3   6  21        0.50       -0.95      4.02 o 
  -2   6  21        2.45        2.71      2.90 o 
  -1   6  21       13.45       11.40      3.31 o 
   0   6  21       13.92       20.14      4.60 o 
   1   6  21       13.44        9.02      3.21 o 
   2   6  21        2.45        2.61      2.92 o 
   3   6  21        0.50       -0.20      3.02 o 
   4   6  21        0.98       -1.84      5.15 o 
  -3   7  21        2.03        5.08      4.62 o 
  -2   7  21        7.03        3.89      3.10 o 
  -1   7  21        4.84        1.67      2.86 o 
   0   7  21        0.94       -1.16      2.66 o 
   1   7  21        4.83        5.07      4.84 o 
   2   7  21        7.02        8.83      3.50 o 
   3   7  21        2.02        6.19      3.69 o 
   4   7  21        1.76        3.64      5.66 o 
  -4   8  21        0.13       -1.18      4.68 o 
  -3   8  21        3.83        2.34      5.74 o 
  -2   8  21        5.09        6.18      3.42 o 
  -1   8  21        1.35       -2.88      3.44 o 
   0   8  21        0.89        1.16      2.73 o 
   1   8  21        1.35       -0.48      4.61 o 
   2   8  21        5.10        1.49      3.19 o 
   3   8  21        3.83        1.15      5.82 o 
   4   8  21        0.13        2.22      5.06 o 
  -3   9  21        2.14       11.91      4.27 o 
  -2   9  21        1.70        3.66      3.42 o 
  -1   9  21        0.51        3.38      2.89 o 
   0   9  21        0.01       -2.10      2.93 o 
   1   9  21        0.51        5.66      3.33 o 
   2   9  21        1.70        3.75      3.62 o 
   3   9  21        2.14        2.87      5.47 o 
  -3  10  21        2.74        6.53      5.90 o 
  -2  10  21        1.36       -3.16      3.16 o 
  -1  10  21        0.11        1.16      3.28 o 
   0  10  21        2.07        5.92      3.48 o 
   1  10  21        0.11       -2.71      3.11 o 
   2  10  21        1.37        5.42      5.19 o 
   3  10  21        2.74        2.81      5.71 o 
  -2  11  21        0.32       -2.11      5.17 o 
  -1  11  21        0.26       -0.55      4.52 o 
   0  11  21        0.05       -3.45      4.71 o 
   1  11  21        0.26       -3.22      4.92 o 
   2  11  21        0.32       -4.90      4.90 o 
  -1  12  21        0.06        6.05      5.94 o 
   0  12  21        0.93        1.47      5.03 o 
   1  12  21        0.06       10.77      5.74 o 
   0   0  22       20.02       29.24      5.58 o 
   1   0  22        0.22        2.85      2.40 o 
   2   0  22        4.45        6.27      4.38 o 
   3   0  22        0.01        5.20      4.65 o 
   4   0  22        0.01       -2.90      4.73 o 
  -4   1  22        0.98        3.86      4.81 o 
  -3   1  22        0.49        1.86      4.30 o 
  -2   1  22        6.42        5.52      4.35 o 
  -1   1  22       34.29       37.08      6.05 o 
   0   1  22        0.45       -1.21      1.82 o 
   1   1  22       34.29       45.31      4.77 o 
   2   1  22        6.43        9.82      3.24 o 
   3   1  22        0.49       -0.54      4.08 o 
   4   1  22        0.98       -4.18      4.62 o 
  -4   2  22        4.85        7.19      5.17 o 
  -3   2  22        3.58        5.88      4.56 o 
  -2   2  22        2.46        4.48      4.22 o 
  -1   2  22        6.97        7.24      4.02 o 
   0   2  22        0.04        4.81      2.57 o 
   1   2  22        6.96        7.32      2.76 o 
   2   2  22        2.47        3.19      2.84 o 
   3   2  22        3.58        3.77      2.91 o 
   4   2  22        4.84        2.02      5.38 o 
  -4   3  22        3.79        6.04      5.53 o 
  -3   3  22        3.47        0.96      4.35 o 
  -2   3  22        6.00       10.66      4.67 o 
  -1   3  22        4.53        6.80      2.81 o 
   0   3  22        0.14        1.35      3.82 o 
   1   3  22        4.51        3.82      3.18 o 
   2   3  22        6.00        3.50      2.88 o 
   3   3  22        3.47        3.01      3.21 o 
   4   3  22        3.78        2.16      5.03 o 
  -4   4  22        0.07       -1.54      5.20 o 
  -3   4  22        7.17        4.04      4.51 o 
  -1   4  22        3.37        3.01      2.72 o 
   0   4  22        2.63        2.26      2.50 o 
   1   4  22        3.37       -1.72      4.56 o 
   2   4  22        8.75       13.40      3.76 o 
   3   4  22        7.18        6.71      3.80 o 
   4   4  22        0.07        3.75      3.50 o 
  -4   5  22        0.07        1.94      5.22 o 
  -2   5  22        0.24        2.48      2.81 o 
  -1   5  22        2.79        1.88      2.75 o 
   0   5  22        1.66        2.11      3.26 o 
   1   5  22        2.79        4.56      2.88 o 
   2   5  22        0.24        1.03      2.97 o 
   3   5  22        1.49       -0.27      3.14 o 
   4   5  22        0.07        5.67      5.23 o 
  -4   6  22        0.74        6.67      6.48 o 
  -2   6  22        2.46        3.03      3.13 o 
  -1   6  22        1.04       -0.75      2.59 o 
   0   6  22        8.02        2.41      3.00 o 
   1   6  22        1.04        4.02      3.03 o 
   2   6  22        2.46        5.59      4.14 o 
   3   6  22        1.08        1.11      3.28 o 
   4   6  22        0.74        2.40      5.56 o 
  -3   7  22        0.59        7.83      5.01 o 
  -2   7  22        1.69        1.24      3.05 o 
  -1   7  22        0.18       -4.07      4.07 o 
   0   7  22        1.02        2.72      3.04 o 
   1   7  22        0.18        2.21      2.87 o 
   2   7  22        1.69       -2.26      3.31 o 
   3   7  22        0.59       -0.81      3.37 o 
   4   7  22        2.29       -1.89      5.20 o 
  -3   8  22        1.52        5.74      5.49 o 
  -2   8  22        1.71        1.45      4.57 o 
  -1   8  22        0.90        5.22      3.33 o 
   0   8  22        0.49        1.01      2.84 o 
   1   8  22        0.91        3.43      3.20 o 
   2   8  22        1.71       -1.20      4.64 o 
   3   8  22        1.52       -2.95      5.23 o 
  -3   9  22       10.84       14.98      6.40 o 
  -2   9  22        0.31        0.20      3.23 o 
  -1   9  22        1.34        0.93      3.26 o 
   0   9  22        1.56       -2.76      2.76 o 
   1   9  22        1.34        2.63      3.40 o 
   2   9  22        0.31        5.56      5.09 o 
   3   9  22       10.85        8.99      6.21 o 
  -2  10  22        0.29        6.20      5.91 o 
  -1  10  22        0.91        0.82      4.57 o 
   0  10  22        1.97        3.56      4.93 o 
   1  10  22        0.91        3.14      4.97 o 
   2  10  22        0.29        0.71      5.28 o 
  -1  11  22        0.22        8.43      5.88 o 
   0  11  22        0.03       -4.11      4.11 o 
   1  11  22        0.22       -0.25      4.93 o 
   1   0  23       19.17       25.64      8.04 o 
   2   0  23        0.27        1.20      4.11 o 
   3   0  23        0.04        5.45      4.71 o 
   4   0  23        0.01        1.06      4.84 o 
  -4   1  23        0.16       -4.90      4.90 o 
  -3   1  23        1.94        5.23      4.73 o 
  -2   1  23        8.37        5.09      4.38 o 
   0   1  23        2.72        3.37      2.69 o 
   1   1  23        4.48        1.79      2.66 o 
   2   1  23        8.37        5.26      3.04 o 
   3   1  23        1.94       -0.58      4.45 o 
   4   1  23        0.16        3.56      5.49 o 
  -4   2  23        2.03        1.34      4.90 o 
  -3   2  23        5.39       -3.37      4.15 o 
  -2   2  23        4.13        3.99      4.35 o 
   0   2  23        0.51        2.93      2.67 o 
   1   2  23        5.12        3.25      5.32 o 
   2   2  23        4.14        0.80      2.98 o 
   3   2  23        5.38        6.69      3.39 o 
  -4   3  23        1.04        5.01      5.80 o 
  -3   3  23        4.73        0.95      4.76 o 
  -1   3  23        1.11       -0.45      2.67 o 
   0   3  23        7.82        7.17      3.01 o 
   1   3  23        1.12        0.02      2.54 o 
   2   3  23        0.32       -0.44      2.67 o 
   3   3  23        4.74        7.14      3.50 o 
  -4   4  23        3.35        3.22      5.52 o 
  -3   4  23        1.30       -0.84      4.26 o 
  -1   4  23        3.25        1.72      2.73 o 
   0   4  23        0.35       -1.09      2.49 o 
   1   4  23        3.24        3.55      4.15 o 
   2   4  23        2.52        5.79      3.00 o 
   3   4  23        1.30        1.97      3.49 o 
   4   4  23        3.35       12.04      5.56 o 
  -4   5  23        0.02        2.62      5.74 o 
  -2   5  23        0.46        2.14      4.32 o 
  -1   5  23        0.70        0.80      2.81 o 
   0   5  23        0.05        1.40      2.62 o 
   1   5  23        0.70        3.19      6.05 o 
   2   5  23        0.46        3.07      2.93 o 
   3   5  23        7.46        9.99      3.88 o 
   4   5  23        0.02       -4.82      4.82 o 
  -2   6  23        0.91        2.81      3.20 o 
  -1   6  23        0.60        0.90      3.11 o 
   0   6  23        0.58        3.61      2.93 o 
   1   6  23        0.60        1.69      2.96 o 
   2   6  23        0.91        2.63      3.00 o 
   3   6  23        0.65        3.74      5.34 o 
   4   6  23        0.68       -2.63      5.23 o 
  -2   7  23        0.67        0.41      3.21 o 
  -1   7  23        3.23        2.54      3.17 o 
   0   7  23        1.40        2.90      3.06 o 
   1   7  23        3.22        2.15      3.03 o 
   2   7  23        0.67        0.10      3.24 o 
   3   7  23        0.94        4.48      5.19 o 
  -3   8  23        0.66       10.58      6.24 o 
  -2   8  23        2.37        0.45      3.46 o 
  -1   8  23        0.51        3.92      3.42 o 
   0   8  23        2.45        3.12      3.57 o 
   1   8  23        0.51       -2.19      3.39 o 
   2   8  23        2.37       -0.08      4.54 o 
   3   8  23        0.66       -2.65      4.40 o 
  -2   9  23        1.01       -4.40      4.40 o 
  -1   9  23        0.02       -0.80      3.08 o 
   0   9  23        3.71        2.65      3.46 o 
   1   9  23        0.02       12.44      5.71 o 
   2   9  23        1.01        5.22      5.45 o 
  -1  10  23        0.23       -0.27      4.92 o 
   0  10  23        0.00        2.81      5.52 o 
   1  10  23        0.23        1.28      5.12 o 
   1   0  24        4.34        2.58      2.87 o 
   2   0  24        5.08        7.41      4.97 o 
   3   0  24        0.56        3.03      4.62 o 
  -3   1  24        1.42        4.02      4.74 o 
  -2   1  24        0.36        2.02      4.34 o 
   0   1  24        0.05       -1.58      3.40 o 
   1   1  24        4.35        5.43      3.02 o 
   2   1  24        0.36       -0.49      2.80 o 
   3   1  24        1.42        6.62      5.27 o 
  -3   2  24        1.96       -1.88      4.70 o 
   0   2  24        1.06        0.73      4.67 o 
   1   2  24        4.89        4.26      2.96 o 
   2   2  24        1.62        0.17      2.92 o 
   3   2  24        1.96        1.89      5.22 o 
  -3   3  24        0.43       -2.73      4.76 o 
   0   3  24        1.39        0.48      6.27 o 
   1   3  24        7.00       14.86      3.85 o 
   2   3  24        2.37        5.02      3.38 o 
   3   3  24        0.43        2.62      3.59 o 
  -1   4  24        0.27       -1.32      2.83 o 
   0   4  24        0.13        1.22      2.81 o 
   1   4  24        0.27       -0.77      2.73 o 
   2   4  24        0.83       -1.55      2.99 o 
   3   4  24        2.55        1.57      3.59 o 
  -1   5  24        1.89        7.11      3.38 o 
   0   5  24        0.09       -0.88      2.78 o 
   1   5  24        1.89        4.31      3.11 o 
   2   5  24        5.48        3.04      3.39 o 
   3   5  24        1.51        6.95      5.66 o 
  -2   6  24        1.59       15.21      5.34 o 
  -1   6  24        0.88        1.80      3.23 o 
   0   6  24        0.96        1.42      6.28 o 
   1   6  24        0.88        2.54      3.01 o 
   2   6  24        1.59        2.78      3.20 o 
   3   6  24        0.04        4.41      5.25 o 
  -2   7  24        0.69        0.08      3.33 o 
  -1   7  24        0.25       -0.49      3.31 o 
   0   7  24        1.52        5.69      3.51 o 
   1   7  24        0.25       -1.70      2.77 o 
   2   7  24        0.69        0.85      4.05 o 
   3   7  24        0.21        0.60      5.11 o 
  -2   8  24        1.03        3.21      7.51 o 
  -1   8  24        0.60        2.15      6.05 o 
   0   8  24        0.06        1.25      3.16 o 
   1   8  24        0.60        0.87      4.54 o 
   2   8  24        1.03        1.94      5.14 o 
  -1   9  24        1.70        1.88      5.14 o 
   0   9  24        0.13        8.56      5.96 o 
   1   9  24        1.70        8.53      5.85 o 
   1   0  25        4.33        2.57      4.29 o 
   2   0  25        0.86       -2.30      4.60 o 
   3   0  25        0.64       -3.50      4.68 o 
  -3   1  25        1.37        6.64      5.50 o 
   1   1  25        1.27        1.45      4.30 o 
   2   1  25        4.81        6.91      3.50 o 
   3   1  25        1.37       -0.08      4.51 o 
  -3   2  25        0.00        3.50      5.20 o 
   0   2  25        8.25       23.13      6.24 o 
   1   2  25        3.00        6.90      3.36 o 
   2   2  25        3.28        0.76      2.95 o 
   3   2  25        0.00       -3.72      4.98 o 
   0   3  25        1.66        1.13      4.84 o 
   1   3  25        0.69       -0.71      3.05 o 
   2   3  25        0.06       -0.53      3.04 o 
   3   3  25        0.66        1.56      4.29 o 
   0   4  25        0.00        3.64      3.10 o 
   1   4  25        0.65        1.17      3.03 o 
   2   4  25        4.43        3.25      3.51 o 
   3   4  25        3.16        7.69      5.41 o 
  -1   5  25        0.59        0.49      3.36 o 
   0   5  25        1.30        3.05      3.37 o 
   1   5  25        0.59        1.49      3.35 o 
   2   5  25        0.38        0.66      3.53 o 
   3   5  25        0.86        1.59      5.36 o 
  -1   6  25        0.11       -3.08      3.08 o 
   0   6  25        3.68        2.38      3.52 o 
   1   6  25        0.11       -2.70      2.70 o 
   2   6  25        1.44        5.15      4.97 o 
  -2   7  25        0.79        2.47      5.17 o 
  -1   7  25        0.78        2.20      3.43 o 
   0   7  25        0.08        3.61      3.59 o 
   1   7  25        0.78        0.00      4.54 o 
   2   7  25        0.79        5.12      5.69 o 
  -1   8  25        0.76        3.39      5.34 o 
   0   8  25        0.41       -1.78      4.60 o 
   1   8  25        0.76        1.67      5.45 o 
   2   0  26        0.92       -1.75      4.70 o 
  -3   1  26        0.92       -1.43      5.50 o 
   1   1  26        4.19        6.70      4.90 o 
   2   1  26        2.86       -0.66      4.82 o 
   1   2  26        0.64        4.40      4.71 o 
   2   2  26        0.21        1.12      3.18 o 
   0   3  26        0.11        4.74      4.79 o 
   1   3  26        0.51       -2.83      2.83 o 
   2   3  26        0.62        2.05      4.26 o 
   3   3  26        2.48        7.93      6.02 o 
   0   4  26        0.68        1.45      3.29 o 
   1   4  26        2.25        5.01      3.59 o 
   2   4  26        2.39        0.03      4.43 o 
   0   5  26        0.17        1.90      3.28 o 
   1   5  26        3.38        2.29      3.45 o 
   2   5  26        0.44       -1.58      4.78 o 
  -1   6  26        0.04        4.14      3.59 o 
   0   6  26        0.72        3.73      3.75 o 
   1   6  26        0.04        0.87      5.00 o 
   2   6  26        1.29       -1.45      4.52 o 
  -1   7  26        0.25       -2.05      4.90 o 
   0   7  26        0.04       -4.63      4.63 o 
   1   7  26        0.25        0.63      4.43 o 
   1   1  27        6.57       14.93      5.77 o 
   2   1  27        0.23       -1.73      4.86 o 
   1   2  27        2.37        3.29      4.92 o 
   2   2  27        0.64       -0.71      7.71 o 
   1   3  27        3.49        5.54      3.76 o 
   2   3  27        3.48       13.62      6.57 o 
   0   4  27        0.00        2.84      4.98 o 
   1   4  27        0.13        5.46      3.92 o 
   2   4  27        0.14       -4.22      4.73 o 
   0   5  27        0.13        2.12      4.74 o 
   1   5  27        1.07       -1.86      4.97 o 
   0   6  27        0.15       -4.19      4.19 o 
   1   1  28        1.07        5.38      5.12 o 
   1   2  28        0.14        2.82      5.14 o 
   1   3  28        0.92        0.05      5.34 o 
                                                 
